# Supplementary material for: Mitochondrial Activity and Cyr1 Are Key Regulators of Ras1 Activation of C. albicans Virulence Pathways
Source: PLoS Pathog. 2015 Aug 28;11(8):e1005133. doi: 10.1371/journal.ppat.1005133 (PMC4552728; doi:10.1371/journal.ppat.1005133)
Supplement: S1 Table — (XLSX) [file ppat.1005133.s008.xlsx]

## Sheet: Explanation
	OrigScale		Values are normalized in terms of raw area counts.
			For a single day run, this is equivalent to the raw data.
	ScaledImpData		Each biochemical in OrigScale is rescaled to set the median equal to 1.
			Then, missing values are imputed with the minimum.
	ProNormImpData		Values for each sample are normalized by Bradford protein concentration.
			Each biochemical in OrigScale is then rescaled to set the median equal to 1.
			Lastly, missing values are imputed with the minimum.
	Pathway Heat Map		This is the heat map associated with the statistical analysis of the data.
			Indicates ratios, p- and q-values for each comparison.
			0.55	Green: indicates significant difference (p≤0.05) between the groups shown, metabolite ratio of < 1.00
			0.76	Light Green: narrowly missed statistical cutoff for significance 0.05<p<0.10, metabolite ratio of < 1.00
			1.71	Red: indicates significant difference (p≤0.05) between the groups shown; metabolite ratio of ≥ 1.00
			1.32	Light Red: narrowly missed statistical cutoff for significance 0.05<p<0.10, metabolite ratio of ≥ 1.00
			1.2	Non-colored text and cell: mean values are not significantly different for that comparison
		* indicates compounds that have not been officially "plexed" (based on a standard), but we are confident in its identity
	Box Plots (pathway)		Pathway and alphanumeric sorted box plots, as in the example below:
	Box Plots (alpha)

## Sheet: OrigScale
											SAMPLE_NAME	DARM-00061	DARM-00062	DARM-00063	DARM-00064	DARM-00065	DARM-00076	DARM-00077	DARM-00078	DARM-00079	DARM-00080	DARM-00086	DARM-00087	DARM-00088	DARM-00089	DARM-00090	DARM-00091	DARM-00092	DARM-00093	DARM-00094	DARM-00095
											SAMPLE_ID	1468817	1468818	1468819	1468820	1468821	1468832	1468833	1468834	1468835	1468836	1468842	1468843	1468844	1468845	1468846	1468847	1468848	1468849	1468850	1468851
											CLIENT_IDENTIFIER	WT_vehicle_1	WT_vehicle_2	WT_vehicle_3	WT_vehicle_4	WT_vehicle_5	WT_PYO_1	WT_PYO_2	WT_PYO_3	WT_PYO_4	WT_PYO_5	WT_AA_1	WT_AA_2	WT_AA_3	WT_AA_4	WT_AA_5	WT_MB_1	WT_MB_2	WT_MB_3	WT_MB_4	WT_MB_5
											BRADFORD_PROTEIN	1.399	2.338	2.328	2.328	2.338	5.194	5.14	4.741	5.145	5.726	5.14	5.151	5.381	6.258	4.762	2.284	2.142	3.397	4.17	3.07
											GROUP	1	1	1	1	1	4	4	4	4	4	6	6	6	6	6	7	7	7	7	7
											GROUP_DESC	WT vehicle	WT vehicle	WT vehicle	WT vehicle	WT vehicle	WT PYO	WT PYO	WT PYO	WT PYO	WT PYO	WT AA	WT AA	WT AA	WT AA	WT AA	WT MB	WT MB	WT MB	WT MB	WT MB
PATHWAY_SORTORDER	BIOCHEMICAL	SUPER_PATHWAY	SUB_PATHWAY	COMP_ID	PLATFORM	RI	MASS	CAS	PUBCHEM	KEGG	HMDB	WT_veh	WT_veh	WT_veh	WT_veh	WT_veh	WT_PYO	WT_PYO	WT_PYO	WT_PYO	WT_PYO	WT_AA	WT_AA	WT_AA	WT_AA	WT_AA	WT_MB	WT_MB	WT_MB	WT_MB	WT_MB
986	1,2-propanediol	Lipid	Ketone bodies	38002	GC/MS	1041	117	57-55-6;		C00583	HMDB01881	1088853	1025436	1176920	1119084	1497165	1237823	1286415	1226471	1305016	1231751	3080987	748409	834689	1148418	845300	1654756	1498705	1848315	1554228	1630912
1022	1-eicosadienoylglycerophosphocholine*	Lipid	Lysolipid	33871	LC/MS Pos	5696	548.3									16138	21602	24054	170753	33993	41015	71521	81577	361392	170231	418504	46541	27778	23970	31121	15752
1014	1-heptadecanoylglycerophosphocholine	Lipid	Lysolipid	33957	LC/MS Pos	5750	510.4	50930-23-9;			HMDB12108					29596	25125	26215	121408	27488	18174	69556	109712	487993	129035	507142	36360				27379
994	1-heptadecanoylglycerophosphoethanolamine*	Lipid	Lysolipid	37419	LC/MS Neg	6029	466.3						6038	21204	10889	19204	17950	39599	68309	45716	20606	111776	109348	142276	132581	70584	18443	24695	34051	99492	35333
1057	1-linoleoylglycerol (1-monolinolein)	Lipid	Monoacylglycerol	27447	LC/MS Neg	6226	279.2	2277-28-3;	5283469			69060		31641	33414	18043	185010	431880	319338	231478	192174	342251	509508	285192	338249	374371	184298	294124	325888	356047	207812
1019	1-linoleoylglycerophosphocholine	Lipid	Lysolipid	34419	LC/MS Pos	5574	520.4		11988421	C04100		112458	58448	65048	103722	659121	982374	1202815	7303108	2051985	1859902	1538392	2737075	9202893	3835532	8115959	1192364	316999	689645	679307	407724
998	1-linoleoylglycerophosphoethanolamine*	Lipid	Lysolipid	32635	LC/MS Neg	5725	476.3				HMDB11507	36458	54066	323314	118018	101210	2194725	4086527	4496096	2863810	2732846	2897769	2365327	3456759	3021928	2027206	931898	1262237	2035625	4171176	1481939
1038	1-linoleoylglycerophosphoinositol*	Lipid	Lysolipid	36594	LC/MS Neg	5487	595.3					27347	19682	45684	67243	26987	103787	130808	204800	109246	56260	351845	369537	282169	352628	245252	97440	133371	123677	208232	145964
1007	1-myristoylglycerophosphocholine	Lipid	Lysolipid	35626	LC/MS Pos	5481	468.3	20559-16-4;	460604		HMDB10379	24756			11825	23682	50089	59557	267592	88632	73046	98910	141377	541120	200860	458937	122327	30474	66877	61289	72754
1017	1-oleoylglycerophosphocholine	Lipid	Lysolipid	33960	LC/MS Pos	5700	522.4	19420-56-5;	16081932			153232	111383	113790	178958	1490576	1735716	1804627	10644545	3570870	2461936	1780718	3056782	9196692	4294649	9134074	2172750	679138	1254173	1301963	909901
996	1-oleoylglycerophosphoethanolamine	Lipid	Lysolipid	35628	LC/MS Neg	5928	478.3	89576-29-4;	9547071		HMDB11506	46811	70881	444808	196231	217742	1625371	3458828	3791052	2302987	1844513	1665497	1788909	2151993	2295452	1407777	920286	1082351	1662290	3503337	1199722
1037	1-oleoylglycerophosphoinositol*	Lipid	Lysolipid	36602	LC/MS Neg	5577	597.4					36945	24977	83426	81202	72511	155798	235351	292761	165109	104553	306075	369706	278452	348810	220229	139195	217609	194127	281317	226856
1043	1-oleoylglycerophosphoserine	Lipid	Lysolipid	19260	LC/MS Neg	5690	522.3		9547099			11198	8140	43991	38792	19262	128592	289691	220684	163719	107151	101486	83108	86974	88801	64655	57228	77494	96241	124335	108812
1012	1-palmitoleoylglycerophosphocholine*	Lipid	Lysolipid	33230	LC/MS Pos	5524	494.3					95879	60881	44046	89912	516700	1361199	1615716	7247300	2128294	1991222	1500351	1863684	5501438	2638791	5537241	1293934	387457	812896	691893	543476
992	1-palmitoleoylglycerophosphoethanolamine*	Lipid	Lysolipid	34565	LC/MS Neg	5661	450.4					15226	18376	126120	45444	44901	1047535	1651447	1774687	1195046	962102	805389	614354	906963	703745	571469	488534	482749	971975	1523719	666664
1033	1-palmitoleoylglycerophosphoinositol*	Lipid	Lysolipid	36618	LC/MS Neg	5442	569.3					12788	13463	32594	29866	29068	58930	88380	109105	41835	38126	112210	150552	98629	127565	80893	44613	61260	63024	104153	63518
1051	1-palmitoylglycerol (1-monopalmitin)	Lipid	Monoacylglycerol	21127	GC/MS	2119.5	371.3	542-44-9;	14900			4679140	5124189	5087159	4285733	5050011	1243223	773026	1080197	914870	794169	3071058	2941543	3002491	2540715	2507037	1355807	1556305	1618413	1623736	1382732
1010	1-palmitoylglycerophosphocholine	Lipid	Lysolipid	33955	LC/MS Pos	5671	496.4	17364-16-8;	86554			194804	140298	129758	194323	856832	773816	619047	3823346	1199008	1199701	1325184	2145974	5651645	2553941	5624342	1147686	410377	793223	752803	676777
990	1-palmitoylglycerophosphoethanolamine	Lipid	Lysolipid	35631	LC/MS Neg	5940	452.3		9547069		HMDB11503	93790	191680	685025	331893	373952	1308634	2187467	2848845	1654377	1386725	2541815	2126948	2822358	2521237	2040459	1220099	1440509	1863089	3104668	1521679
1032	1-palmitoylglycerophosphoinositol*	Lipid	Lysolipid	35305	LC/MS Neg	5573	571.3					533467	360050	1007954	1040039	878411	404367	738845	911937	404735	275744	1586544	1839676	1365554	1779427	1066246	332005	669937	453555	866574	498105
1015	1-stearoylglycerophosphocholine	Lipid	Lysolipid	33961	LC/MS Pos	5844	524.4	19420-57-6;	497299			176708	47501	84515	178041	718698	200251	176525	1540890	370599	239183	684612	1076987	3856224	1430801	4344156	582355	203320	356003	546795	265937
995	1-stearoylglycerophosphoethanolamine	Lipid	Lysolipid	34416	LC/MS Neg	6200	480.4	69747-55-3;	9547068		HMDB11130	20382	81179	244632	82321	93559	127536	410915	387961	228099	154637	821892	388111	760464	466876	520205	216149	363624	253258	678144	354190
1035	1-stearoylglycerophosphoinositol	Lipid	Lysolipid	19324	LC/MS Neg	5800	599.4	796963-93-4;				45774	26362	72564	66206	69580	9818	19986	49318	7141	10120	100470	96266	80727	145420	43023	12693	27212	14906	42646	25454
705	10-heptadecenoate (17:1n7)	Lipid	Long chain fatty acid	33971	LC/MS Neg	5558	267.3	29743-97-3;	5312435			416738	181082	888031	885646	803759	964501	1581090	1618522	1079484	762503	3176602	3503089	2627327	3270265	2600309	1358663	1619246	1723811	2290180	1821313
717	10-nonadecenoate (19:1n9)	Lipid	Long chain fatty acid	33972	LC/MS Neg	5775	295.4	73033-09-7;	5312513			23416	5916	47404	34961	41370	67962	120089	141410	90911	61472	281276	284086	261198	305230	217353	105197	152543	142800	181211	137090
1203	2'-deoxyadenosine	Nucleotide	Purine metabolism, adenine containing	1553	LC/MS Pos	1632	252.1	16373-93-6;	13730	C00559	HMDB00101	33234	36746	45006	39044	39954	36239	29577	33627	24318	23054	55233	45386	55465	48061	70006	69435	49759	66042	59940	64974
1281	2'-deoxyuridine	Nucleotide	Pyrimidine metabolism, uracil containing	1412	LC/MS Neg	1608	227.1	951-78-0;	13712	C00526	HMDB00012	16372	23641	24383	20808	20125	10322	8960	10508	11855	11323	16039	10119	14271	12458	11410	8757	6761	8705	8481	10445
1219.1	2'-O-methyladenosine	Nucleotide	Purine metabolism, adenine containing	42607	LC/MS Pos	1876	282.1	2140-79-6;	102213			56479	71075	74099	73396	57552	314430	300668	291895	293545	323118	32077	29517	34641	24891	37542	47218	20606	46431	20182	64099
1238	2'-O-methylguanosine	Nucleotide	Purine metabolism, guanine containing	36811	LC/MS Pos	1926	298	2140-71-8;		C04545		68120	86010	102135	87000	81845	345553	263976	321158	275809	345280	23265	18209	24258	13724	29881	60698	41182	53135	26128	63000
610	2,3-butanediol	Carbohydrate	Glycolysis, gluconeogenesis, pyruvate metabolism	35691	GC/MS	1075	116.9	24347-58-8;		C03044	HMDB03156	798676	1812760	1826384	1407040	1807496	53887700	64830208	54793892	56259000	55216028	3155310	2308384	2509860	2931534	2390535	7526306	5343782	6811806	6571997	6594729
1363	2,3-dihydroxyisovalerate	Cofactors and vitamins	Pantothenate and CoA metabolism	38276	GC/MS	1422	131	1756-18-9;	677	C04039		3234831	4631493	5257427	5335283	6242894	7061363	8104467	7032924	7753707	6782089	2558561	2394399	3205233	2621616	2487545	6636258	3999799	6514991	3731030	4102159
137	2-(4-hydroxyphenyl)propionate	Amino acid	Phenylalanine & tyrosine metabolism	35632	LC/MS Neg	1880	165.1	938-96-5;	102526	C03080							10188	10287	15264	14017	15932	10388	7649	7826	3824	6633	26696	27300	30841	31818	30290
36	2-amino-3-hydroxybutanedioic acid	Amino acid	Alanine and aspartate metabolism	37440	GC/MS	1641	218	7298-99-9;	5425			763113	993740	1441995	1051677	1264353	647129	621059	566719	546013	385435	633476	649487	740177	649780	522356	458688	419810	608461	544872	621477
77	2-aminoadipate	Amino acid	Lysine metabolism	6146	LC/MS Pos	794	162.1	542-32-5;1118-90-7;	469	C00956	HMDB00510	435520	547972	619737	470677	547245	766667	563470	641083	568340	593158	683188	618254	717238	569036	868794	505364	366733	589478	459448	504118
278	2-aminobutyrate	Amino acid	Butanoate metabolism	1577	GC/MS	1215.7	130	1492-24-6;	4396916971251	C02261	HMDB00650	16984178	26203602	27995006	26132108	28183700	192258576	172527360	187875488	180337184	162655568	141937792	139635808	121461208	174905792	125031952	183900320	175856240	287546144	308789824	222567344
273.3	2-aminopentanoate	Amino acid	Urea cycle; arginine-, proline-, metabolism	37426	GC/MS	1279	144.1	760-78-1;	5255804824	C01826		1623462	2898950	2912131	2901595	3327695	10098886	11034795	10452077	11434518	9221601	9645154	9975951	7793903	14261323	10461411	6740899	6396287	11886729	13418197	7379668
786	2-hydroxyglutarate	Lipid	Fatty acid, dicarboxylate	37253	GC/MS	1576	247	40951-21-1;	43	C02630	HMDB00606	785362	1569251	1501031	1319915	1455315	9612889	9736709	10146028	8234282	9335106	115345	111729	135629	88250		769904	552846	1728072	462040	663254
584	2-isopropylmalate	Carbohydrate	Glycolysis, gluconeogenesis, pyruvate metabolism	15667	GC/MS	1578.1	275.1	3237-44-3;	77	C02504	HMDB00402	1838530	2061348	2056695	1902063	2521937	3485531	2611112	3643295	3197980	3740695	1294164	1428984	1402132	1343228	1395349	1279709	1215302	1475521	1261354	1327862
1020	2-linoleoylglycerophosphocholine*	Lipid	Lysolipid	35257	LC/MS Pos	5544	520.4					62409	30457	40398	36002	315857	703523	833681	4194931	1302959	1060501	771826	1173474	4337735	1873414	4427233	844318	207157	408846	383059	377110
999	2-linoleoylglycerophosphoethanolamine*	Lipid	Lysolipid	36593	LC/MS Neg	5650	476.4					4669	29823	88176	57718	44880	477655	883286	910033	522479	548702	577667	468592	627644	477126	446520	163755	178690	297017	642280	274653
1018	2-oleoylglycerophosphocholine*	Lipid	Lysolipid	35254	LC/MS Pos	5640	522.4					88467	48275	67978	72710	531797	1171286	945576	5993706	2133687	1798558	603235	1122659	3839376	1343839	3541254	1318281	430204	834109	671457	730161
997	2-oleoylglycerophosphoethanolamine*	Lipid	Lysolipid	35687	LC/MS Neg	5848	478.3					15276	46156	224562	97632	109681	789269	1347060	1267229	1206669	1209922	530026	465595	590938	577037	461795	272290	289411	432027	728809	366794
1042	2-oleoylglycerophosphoinositol*	Lipid	Lysolipid	37232	LC/MS Neg	5571	597.5					12088	6270	31136	39427	29517	93059	168475	206987	124198	90823	204239	242284	166893	193750	145268	60481	110511	103122	148155	115012
1044	2-oleoylglycerophosphoserine*	Lipid	Lysolipid	37948	LC/MS Neg	5577	522.3							17202	26194	18763	91733	236273	165521	163694	119569	78456	86949	74632	82582	46807	32103	49830	67727	67209	63671
1013	2-palmitoleoylglycerophosphocholine*	Lipid	Lysolipid	35819	LC/MS Pos	5482	494.3					19459			25548	100002	367976	466987	2785911	751015	593169	193955	295341	1357291	385115	1295879	385528	99070	201425	215886	234362
993	2-palmitoleoylglycerophosphoethanolamine*	Lipid	Lysolipid	36619	LC/MS Neg	5611	450.3						5326	40990	12545	13913	208256	380275	355054	239796	260388	94965	103739	92637	73333	77955	77312	64373	114137	227175	102788
991	2-palmitoylglycerophosphoethanolamine*	Lipid	Lysolipid	35688	LC/MS Neg	5790	452.3					10492	22684	75617	36034	31905	121221	255813	453499	175735	134480	290391	218659	377354	244224	177482	109466	151195	213146	465984	151973
1460	2-pyrrolidinone	Xenobiotics	Chemical	31675	GC/MS	1190.9	142	616-45-5 ;	12025		HMDB02039	4249454	15762843	16714334	6420774	8021001	48376084	41191940	82724976	44437692	71336040	81456256	48662488	64927272	68984424	35301388	9084356	5879805	8762953	22568876	6949805
1351	3'-dephosphocoenzyme A	Cofactors and vitamins	Pantothenate and CoA metabolism	18289	LC/MS Neg	2010	686.2	3633-59-8;	444485	C00882	HMDB01373	17211	19846	20329	27170	30855	41302	45355	61780	51470	50888	71887	74135	67164	82598	78685	16802	16314	23344	19268	18854
107	3-(4-hydroxyphenyl)lactate	Amino acid	Phenylalanine & tyrosine metabolism	32197	LC/MS Neg	1395	181.1	6482-98-0;	9378	C03672	HMDB00755	25042	35496	35310	37022	34106	338533	268089	313042	327741	303910	13850	14127	13991	8954	10446	41020	37936	44537	46536	38615
1518.13	3-aminobutyrate	Xenobiotics	Chemical	42564	GC/MS	1252	116.1	541-48-0;	10932			225586	418430	408713	438435	433311	2595885	2035520	2470464	2418690	2150463	2792738	2392444	2452894	2710496	2209892	1500493	1263735	2010842	1737827	1506296
1095	3-hydroxy-3-methylglutaryl CoA	Lipid	Mevalonate metabolism	1760	LC/MS Neg	1620	910.1	103476-21-7;	84	C00356	HMDB01375	55172	91016	92454	83262	85583	190785	216481	179767	167523	179928	144762	149828	131942	175987	159859	78160	57840	93850	92557	92853
984	3-hydroxybutyrate (BHBA)	Lipid	Ketone bodies	542	GC/MS	1203.5	116.9	625-72-9;	441	C01089	HMDB00357	752525	805102	758294	824426	909086	2326841	2525997	2182678	2534863	2470841	3990737	3573433	3433884	4903866	3546354	1215459	1031865	1719014	1651774	1145578
761	3-hydroxypropanoate	Lipid	Fatty acid, monohydroxy	42103	GC/MS	1187.1	177.1	503-66-2;	5459847	C01013	HMDB00700	321201	797844	593108	642166	1104796	510126	634351	533837	627134	666280	4052964	3686668	3555581	5471921	3401659	812979	673291	1053144	959829	806562
56	3-methylhistidine	Amino acid	Histidine metabolism	15677	GC/MS	1799.7	218.1	368-16-1;	649696971061	C01152	HMDB00479			455852			4342816	3286201	4486919	3626149	4771328	1193587	940940	1572219	899431	797699	2000204	1179967	3025333	2837694	2274272
597	3-phosphoglycerate	Carbohydrate	Glycolysis, gluconeogenesis, pyruvate metabolism	1414	GC/MS	1754	299	80731-10-8;		C00597	HMDB00807	11190709	12898136	15275271	14330044	22721824	10125426	9443636	9038410	10126727	9559794	7770014	6268800	6436738	10828127	7079385	14663003	11480967	17571628	14410522	15026248
291	4-acetamidobutanoate	Amino acid	Guanidino and acetamido metabolism	1558	LC/MS Pos	1724	146.1	3025-96-5;	18189	C02946	HMDB03681	66563	65977	85600	80672	49508	109184	101490	132796	97849	125119	98393	89543	83330	117299	85794	72755	73096	98392	77806	62925
242	4-amino-2-hydroxybutyate	Amino acid	Cysteine, methionine, SAM, taurine metabolism	20877	GC/MS	1646.7	174	40371-51-5;	27339296999098			8724574	9313382	9928441	12230425	10903413	9783148	8860728	8993520	10260740	7560254	4483185	5691049	4088255	6131377	3830733	1643726	1638829	3088724	2682022	2278865
290	4-guanidinobutanoate	Amino acid	Guanidino and acetamido metabolism	15681	LC/MS Pos	1085	146.1	463-003;463-00-3;	500	C01035	HMDB03464	250934	378899	348767	385339	366535	658508	718811	649797	685370	673281	400971	379145	395431	493098	392515	164438	155288	251708	255296	178340
762	4-hydroxybutyrate (GHB)	Lipid	Fatty acid, monohydroxy	34585	GC/MS	1277	233.1	502-85-2;	10413	C00989	HMDB00710	944631	1897592	1829485	1662921	1988697	12562603	8925639	11803309	9791341	9123724	4728053	4319141	4098685	4284605	2847273	9665087	6886058	9340115	8607382	9893762
40	4-hydroxyglutamate	Amino acid	Glutamate metabolism	40499	GC/MS	1644.2	244.1	2485-33-8;	439902	C03079	HMDB01344	1001636	1478587	1599986	1410369	1798466	101636	250076				260893	278884		263549	231607		91644		91616	111886
1371	5-(2-Hydroxyethyl)-4-methylthiazole	Cofactors and vitamins	Thiamine metabolism	27673	GC/MS	1403.9	215	137-00-8;	1136	C04294							758948	751696	1007525	763456	807810	981807	722100	853719	686187	541909	566573	417493	757604	808916	679348
1322	5-aminolevulinate	Cofactors and vitamins	Hemoglobin and porphyrin metabolism	2290	LC/MS Pos	711	132	5451-09-2;	1377048523	C00430	HMDB01149	472623	487531	481381	486593	533684	1499555	1217995	1688450	1285871	1371054	550680	520603	601210	404202	546189	3047091	3040069	2715325	2862189	2937596
187	5-hydroxylysine	Amino acid	Valine, leucine and isoleucine metabolism	15685	GC/MS	1789.5	232.1	13204-98-3;	1029	C01211	HMDB00450	804249	1383461	1422220	1106798	1282348	5720974	5575765	5665975	6256985	5058897	14528860	11860863	11587880	10480965	11571757	6841846	4757787	8103674	6981628	7831762
149.1	5-hydroxymethyl-2-furoic acid	Amino acid	Phenylalanine & tyrosine metabolism	42040	GC/MS	1559.1	271.1	6338-41-6;	80642		HMDB02432	54320	29321	75263		68162	160245	242580	181972	278111	184880	543526	444317	435612	649011	552869	501386	405077	546946	332864	454842
281	5-methylthioadenosine (MTA)	Amino acid	Polyamine metabolism	1419	LC/MS Pos	2427	298.1	2457-80-9;	439176	C00170	HMDB01173	70147	108432	124290	111881	96136	99109	126993	94093	108044	105357	206767	225619	188332	230920	228600	120515	102166	166499	141770	149904
297	5-oxoproline	Amino acid	Glutathione metabolism	1494	LC/MS Neg	744	128.2	98-79-3;	7405	C01879	HMDB00267	87303	117251	86910	121668	105304	261009	367952	229885	398697	330873	228155	242937	192475	263334	200399	217065	308320	314446	338462	258077
810	6-aminocaproate	Lipid	Fatty acid, amino	20715	LC/MS Pos	1282	132.1	60-32-2;	517030564	C02378	HMDB01901
1593.1	6-oxopiperidine-2-carboxylic acid	Xenobiotics	Drug	43231	GC/MS	1529.7	170.1	34622-39-4;	3014237			323147	696579	904918	805512	430724	5610165	6433620	5865326	6055402	5969741	3367797	2973475	2911457	4496699	2499755	2697465	1957832	3909585	3463932	3595768
613	6-phosphogluconate	Carbohydrate	Nucleotide sugars, pentose metabolism	15442	GC/MS	2060.4	387.2	921-62-0;53411-70-4;	91493	C00345	HMDB01316	1290332	1445253	1485841	1499681	1607779	7287691	7099628	5068714	7155931	7011842	2144922	1739763	1823101	2679681	1842220	2446691	2322908	2615245	3140090	2400297
1352	acetyl CoA	Cofactors and vitamins	Pantothenate and CoA metabolism	32484	LC/MS Neg	1900	808.1	102029-73-2;	444493	C00024	HMDB01206			3662			50395	96789	80264	84992	82714	41009	20471	56253	31653	56063	32751		44187	57176	36210
901	acetylcarnitine	Lipid	Carnitine metabolism	32198	LC/MS Pos	1203	204.2	5080-50-2;	7045767	C02571	HMDB00201	1062138	1525677	1594560	1549269	1364975	6306054	6478192	6209490	6643230	6224154	6174101	5693990	6241334	6171243	6243549	5991330	4800546	5848106	5741968	5326561
1198	adenine	Nucleotide	Purine metabolism, adenine containing	554	GC/MS	1804.2	264	73-24-5;	190	C00147	HMDB00034	2454603	3218608	3946120	3610914	3460933	6480852	8085908	8404575	8694951	7960854	11744839	9314786	9466922	11147024	10033350	5482453	4634959	7394949	6758802	6220717
1199	adenosine	Nucleotide	Purine metabolism, adenine containing	555	LC/MS Pos	1650	268.1	58-61-7;	60961	C00212	HMDB00050	7165683	5856667	5012371	5573373	4950031	1216098	715405	1954163	1607057	1434617	8064979	7196627	7931526	4505009	6906814	3205617	3540018	3966910	3281169	2578518
1206	adenosine 2'-monophosphate (2'-AMP)	Nucleotide	Purine metabolism, adenine containing	36815	LC/MS Pos	1625	348.1	130-49-4;		C00946	HMDB11617	1290090	1913024	1840212	1873131	1795896	4971861	5286464	4754801	4732117	4475837	332083	290689	354726	442998	371144	608170	716136	860997	744158	919335
1210	adenosine 5'-diphosphate (ADP)	Nucleotide	Purine metabolism, adenine containing	3108	LC/MS Neg	800	426.1	20398-34-9;	6022	C00008	HMDB01341	6701	136824	5328	134028	180776	85367	294569	57004	271504	284952		52891	5308	102671	5762	16900	144474	20835	200509	44334
1208	adenosine 5'-monophosphate (AMP)	Nucleotide	Purine metabolism, adenine containing	32342	LC/MS Pos	1210	348.1	149022-20-8;	15938965	C00020	HMDB00045	3171744	3223448	4052355	3662198	3455469	3760296	3632283	4701548	4013149	3903239	7268104	6380711	7025098	6596711	7925970	4777357	3801730	5796195	4809983	5331506
1335	adenosine 5'diphosphoribose	Cofactors and vitamins	Nicotinate and nicotinamide metabolism	558	LC/MS Neg	964	558.1	68414-18-6;	4475880	C00301	HMDB01178					4296	21300	26357	16849	23785	12865	10165	13421	10266	17135	12395	11454	10674	17298	16022	12546
1216	adenylosuccinate	Nucleotide	Purine metabolism, adenine containing	18360	LC/MS Neg	569	462.1	19046-78-7;	195	C03794	HMDB00536	37124	57188	55121	55156	49840	119316	151881	162619	148282	171498	83887	79903	86292	76687	105940	116129	95078	173332	171470	134222
32	alanine	Amino acid	Alanine and aspartate metabolism	1126	LC/MS Pos	650	90.1	56-41-7;	59507311724	C00041	HMDB00161	6293347	6485925	7304317	6540954	4871838	8705674	7392955	9080046	7289933	8445533	6427457	7517583	6873414	6627688	8449369	15866074	19919260	13768539	13227158	17189924
1248	allantoin	Nucleotide	Purine metabolism, urate metabolism	1107	GC/MS	1809.8	518.3	97-59-6;	204	C02350	HMDB00462	86757	143288	136482	123743	128687	239887	291534	286914	280841	394171	514935	689627	598202	780301	332190	358923	255342	496431	343853	365499
19	allo-threonine	Amino acid	Glycine, serine and threonine metabolism	15142	GC/MS	1417.8	219	28954-12-3;	992896995276	C05519	HMDB04041	124388	153126	232022			973805				744398
658	alpha-ketoglutarate	Energy	Krebs cycle	33453	GC/MS	1779	419.1	305-72-6;328-50-7;22202-68-2;	51	C00026	HMDB00208	351067	525424	352811	383693	889920	107849		86491					69356	47082			49626
634	arabinose	Carbohydrate	Nucleotide sugars, pentose metabolism	575	GC/MS	1631.6	217	28697-53-2;	66308	C00216	HMDB00646	1658757	3657505	4132209	3820362	3575287	13000712	10088207	10847764	11715202	10587338	4783077	5057354	5366569	5080504	4763161	6449756	5862879	11087127	6911793	7075444
615	arabitol	Carbohydrate	Nucleotide sugars, pentose metabolism	15318	LC/MS Neg	721	151.2	7643-75-6;	94154		HMDB01851,HMDB00568	7387858	12116910	13363191	11179914	8085589	16506350	15194047	14327537	18146188	13531689	16262729	9487573	10777506	8718487	9924787	16868024	9530279	10349929	15514898	11068531
1303	arabonate	Cofactors and vitamins	Ascorbate and aldarate metabolism	37516	GC/MS	1736	292.1	7643-75-7;	122045		HMDB00539	4361123	8119315	9661629	8861725	8296526	50962412	42109264	47550588	45821152	41610272	35382580	34562560	35902000	46606376	32268780	14910170	10983646	19970330	17550390	14213312
255	arginine	Amino acid	Urea cycle; arginine-, proline-, metabolism	1638	GC/MS	1608.5	142	1119-34-2;	5246487232	C00062	HMDB00517	38741236	77900104	99323192	60126836	88338408	376581088	408729120	449524736	415864256	397053568	132484008	98782720	115603520	102745368	99051456	154021024	110232776	175357104	170984624	166285936
270	argininosuccinate	Amino acid	Urea cycle; arginine-, proline-, metabolism	15497	GC/MS	2157	446.3	156637-58-0;	828	C03406	HMDB00052	215468	368832	473982	445569	711454	3439079	3503873	4535516	3652375	3170295	1403964	1002770	1321679	1038391	1184117	1327001	786178	1688741	1602587	1359633
25	asparagine	Amino acid	Alanine and aspartate metabolism	11398	GC/MS	1651.2	231	70-47-3;	62676992089	C00152	HMDB00168	16607685	27378112	31666908	27730062	29520460	169730192	186373760	189981792	205692080	168047920	201651488	189103616	181539904	220029584	157216464	78729376	61081228	117883392	100008424	88058184
337.08	asparagylisoleucine	Peptide	Dipeptide	42976	LC/MS Pos	2070	246.2					85127	115195	125558	118453	139739	223905	174120	154469	159726	205121	106611	90827	98938	121523	124046	45682	46039	70409	66279	56924
337.09	asparagylleucine	Peptide	Dipeptide	42980	LC/MS Pos	2170	246.2					61776	91558	112932	100565	118261	157907	97667	108986	132292	119718	53643	40408	52128	71469	60260	32697	36039	47460	35915	48849
24	aspartate	Amino acid	Alanine and aspartate metabolism	15996	GC/MS	1529.7	232	56-84-8;	5960	C00049	HMDB00191	51671368	52996144	64324480	58763668	45838504	119108728	289639072	191854016	247478208	320133376	1013004672	920235520	830804032	1213433216	952542976	69217008	63410956	93388728	127092208	91846200
390	aspartylleucine	Peptide	Dipeptide	40068	LC/MS Pos	2310	247.2	3062-14-4;	332962			118806	183617	180336	174708	215794	178934	204348	166120	180589	177732	36311	33448	38853	45751	41208	31204	22746	39114	34408	33063
340	aspartylphenylalanine	Peptide	Dipeptide	22175	LC/MS Pos	2538	281.1	13433-09-5;	93078		HMDB00706	58065	96616	95273	95416	97723	55157	58862	51897	53931	67565		16069	20623	17986			23351	12577	17399	18369
252	assymetric dimethylarginine (ADMA)	Amino acid	Urea cycle; arginine-, proline-, metabolism	15743	LC/MS Pos	776	203.2	65005-57-4;		C03626	HMDB01539	567355	571660	648443	564516	591747	1484011	1484173	1436230	1575212	1381513	854350	852699	919069	916228	809307	794916	715537	978618	824573	777327
28	beta-alanine	Amino acid	Alanine and aspartate metabolism	55	GC/MS	1451.8	174	56-41-7;107-95-9;	2394755801	C00099	HMDB00056	21856816	15190059	15173724	28875066	19393064	103266848	95548944	68932584	102374600	70078400	94632264	116940928	83393440	120216864	105815456	31945620	39947760	64557140	33101394	38332240
21	betaine	Amino acid	Glycine, serine and threonine metabolism	3141	LC/MS Pos	721	118.2	107-43-7;	247	C00719	HMDB00043	3896726	4887359	4813402	4945590	5045258	17914254	18819388	18907178	19589382	19682998	23905764	24859664	24145690	24955506	22319904	20278188	19552648	21129062	21278094	20132338
1305.1	biocytin	Cofactors and vitamins	Biotin metabolism	42971	LC/MS Pos	2278	373.3	576-19-2;	709866083814			13413	11367			10432	105113	82577	82082	102195	75924	104710	97187	93104	104395	101696	86596	74908	101169	60528	125085
899	carnitine	Lipid	Carnitine metabolism	15500	LC/MS Pos	702	162.2	461-05-2;	10917	C00318		196468	221431	221504	222884	260147	395316	353572	430574	408941	441292	474785	474740	487613	380505	476878	435382	390083	546946	461733	506269
954	choline phosphate	Lipid	Glycerolipid metabolism	34396	LC/MS Pos	695	184.1	72556-74-2;	135437	C00588		183157	195703	194719	191490	151279	122743	111479	154298	140572	134482	172886	152106	156212	132496	145256	148640	126971	133479	120264	121266
220	citramalate	Amino acid	Valine, leucine and isoleucine metabolism	22158	GC/MS	1490.7	247	6236-10-8;	1081	C00815	HMDB00426	257363	271731	346605	266727	432665	901568	1002168	1007692	922639	968380	1882019	1770520	2497846	2521363	1456195	889242	951855	1581272	1778330	1399932
648	citrate	Energy	Krebs cycle	1564	GC/MS	1763.4	273.1	77-92-9;	311	C00158	HMDB00094	121566688	198606704	199190864	190138784	273736480	46328868	22260198	45486984	25837804	35921040	16401914	9598698	14355883	9187476	7084356	146102784	146282608	121106432	73548808	198259104
1350	coenzyme A	Cofactors and vitamins	Pantothenate and CoA metabolism	2936	LC/MS Neg	1600	766.1	85-61-0;18439-24-2;	317	C00010	HMDB01423	98314	107023	112715	139167	119338	274759	340077	308762	338656	323482	363107	391826	330671	527538	405944	125118	123033	159751	137673	145607
229	cystathionine	Amino acid	Cysteine, methionine, SAM, taurine metabolism	15705	GC/MS	1979.6	218.1	535-34-2;	4083111834	C02291	HMDB00099	11358967	17386056	18622322	15432636	17417140	25498364	25689428	25374112	26642758	25823674	98124184	105466160	89724960	139763072	99880392	11235022	10040697	13678649	13019243	14258529
224	cysteine	Amino acid	Cysteine, methionine, SAM, taurine metabolism	31453	GC/MS	1560.1	218	52-90-4;56-89-3;	58626419722	C00097	HMDB00574	3298124	4921836	5270623	4587833	5634787	12034519	10330042	10287596	12272771	12903889	11650666	11099555	11515106	12468073	11733600	3439678	2508879	4810207	3473889	4230515
299	cysteine-glutathione disulfide	Amino acid	Glutathione metabolism	35159	LC/MS Pos	821	427.1	13081-14-6;	4247235		HMDB00656	62301	54395	75773	52012	51668	325230	244199	110681	160275	153114	32720	51469	42663	35875	42163	35679	113959	132590	71660	56021
376	cysteinylglycine	Peptide	Dipeptide	37642	GC/MS	1763	240.9	19246-18-5;	65270	C01419	HMDB00078	2218649	3565414	3999382	3452174	3308670	11431329	12227093	11235696	12703405	10914534	15239783	16333401	14977255	18869000	15104996	6674093	4928359	8240420	6938956	7331038
724	dihomo-linoleate (20:2n6)	Lipid	Long chain fatty acid	17805	LC/MS Neg	5722	307.3	2091-39-6;	6439848	C16525		69697	34032	171187	130846	124437	290735	554045	555603	354925	279993	1278544	1439844	1200970	1474839	900103	411301	633797	539705	939117	560790
678	dihomo-linolenate (20:3n3 or n6)	Lipid	Essential fatty acid	35718	LC/MS Neg	5600	305.4	17046-59-2 ;	5312529	C03242	HMDB02925	62918	32353	130566	122287	102299	500286	1001400	895497	701347	487524	1224603	1454881	994492	1875671	1163133	560991	801647	915092	1495767	788881
3	dimethylglycine	Amino acid	Glycine, serine and threonine metabolism	5086	GC/MS	1030	57.9	1118-68-9;	6971056673	C01026	HMDB00092	15335301	6144726	8507325	6880366	13511384	73953072	75835608	55951556	68190936	67791680	85835288	72383504	68474104	81128608	53782328	46829280	41775636	59345272	51822248	58156744
722	eicosenoate (20:1n9 or 11)	Lipid	Long chain fatty acid	33587	LC/MS Neg	5955	309.4				HMDB02231	142803	79647	445895	268239	283138	632170	1072671	1275060	731965	575103	1906303	1991388	1912647	2098583	1300332	712113	1109604	1012297	1650303	943275
1145	ergosterol	Lipid	Sterol/Steroid	27553	GC/MS	2346.1	363.3	57-87-4;	444679	C01694	HMDB00878	17740902	37676300	30995224	30482478	33602772	19214126	15699571	20807966	20089716	16642996	22232158	20992816	23825500	23913066	26598390	18879526	17619164	16635970	15788277	15823698
1818	erythritol	Xenobiotics	Sugar, sugar substitute, starch	20699	GC/MS	1517.5	217	149-32-6;		C00503	HMDB02994	6200861	9616767	10309097	10198532	11863662	44522576	39802860	44680360	44184748	40599344	25224096	23481706	23131858	27767972	22849678	20708906	15724915	25220408	20747716	18940170
515	erythronate*	Carbohydrate	Aminosugars metabolism	33477	GC/MS	1546.9	292.1	88759-55-1;	2781043		HMDB00613	760198	1267509	1466468	1379334	1172245	5370207	6223305	5549223	6717986	5220510	16701289	14904960	15442223	23546176	14810198	1455674	1085230	1737964	1652357	1412117
955	ethanolamine	Lipid	Glycerolipid metabolism	1497	GC/MS	1304	174.1	141-43-5;		C00189	HMDB00149	105197904	65908872	56840148	87648880	79163448	464154592	466006016	456031808	558404032	380484960	334546944	450006080	286689984	442207520	370681760	248860032	241831200	457252416	281609792	244619344
1365	flavin adenine dinucleotide (FAD)	Cofactors and vitamins	Riboflavin metabolism	2134	LC/MS Neg	2413	784.1	146-14-5;84366-81-4;	643975	C00016	HMDB01248	15787	21332	21969	21038	23036	20878	21450	20165	24213	23133	32549	31385	29390	39496	35935	15193	14702	22016	21707	19643
1367	flavin mononucleotide (FMN)	Cofactors and vitamins	Riboflavin metabolism	15797	LC/MS Neg	2395	455.1	130-40-5;	710	C00061	HMDB01520	6453	7377	7585	7447	9382	16445	16241	14184	17738	17881	20079	20878	19619	25782	23424	12271	10448	14277	11254	12148
537	fructose	Carbohydrate	Fructose, mannose, galactose, starch, and sucrose metabolism	577	GC/MS	1758	217	57-48-7;	5984	C00095	HMDB00660	3288203	4860131	5369793	4746171	5169960	60297140	48145960	60656068	68373664	49096716			8956274		7610951	6184635	7259982	15156322	11852392	7735396
592	fructose-6-phosphate	Carbohydrate	Glycolysis, gluconeogenesis, pyruvate metabolism	12021	GC/MS	1994.9	315.1	103213-47-4;		C05345	HMDB00124	13248850	12440225	13522407	14171309	15533083	41980300	39073924	39705232	42365844	34626692	14695992	12391557	14382873	15195355	13208262	10633592	11011358	15475230	13960150	13466913
663	fumarate	Energy	Krebs cycle	1643	GC/MS	1382.1	245	100-17-8;		C00122	HMDB00134	5157434	13839470	14946110	9303364	19007452	34024332	39625892	49611224	38324808	39155624	12148002	8144325	8273130	9770124	11268741	17391396	9463640	20853964	20513356	17007912
538	galactitol (dulcitol)	Carbohydrate	Fructose, mannose, galactose, starch, and sucrose metabolism	1117	GC/MS	1849.2	319.1	608-66-2;	11850	C01697	HMDB00107	5333674	9577163	10204815	9940444	10062742	109056784	96028552	115301248	129626384	105830128	23075558	27471104	26113432	34491500	23795860	9639344	6844417	13081208	11863306	9094592
47	gamma-aminobutyrate (GABA)	Amino acid	Glutamate metabolism	1416	GC/MS	1539.7	304.1	56-12-2;	6992099119	C00334	HMDB00112	113112200	118627648	117043344	127740144	67009496	801666816	822340608	743267392	889148736	829677760	551658432	596411136	485340288	631190272	422005536	117792648	136156320	252198336	241555568	120451592
461	gamma-glutamyl-2-aminobutyrate	Peptide	gamma-glutamyl	37092	GC/MS	1904	403.2					133334	205019	191009	173595	137496	497709	398770	521517	422355	391192	310144	378062	460456	402263	391851	140659	215237	273031	316445	200814
464	gamma-glutamylcysteine	Peptide	gamma-glutamyl	1778	LC/MS Pos	1274	251.1	636-58-8;	842	C00669	HMDB01049	677037	868938	1001031	826125	700032	743708	966618	873949	784593	778633	869079	929565	887925	802544	940895	199866	189993	362034	167538	302508
468	gamma-glutamylglutamine	Peptide	gamma-glutamyl	2730	LC/MS Pos	806	276.1	10148-81-9;	150914		HMDB11738	253305	279569	354691	257949	281191	868618	791668	812319	729566	694425	285921	231362	301801	226730	289053	305970	233104	350625	294676	344320
465	gamma-glutamylglycine	Peptide	gamma-glutamyl	33949	GC/MS	1934	375.2	1948-29-4;	165527		HMDB11667	365672	376956	479304	359123	598939	1336571	1221801	1504284	1176200	1223202	2153704	2035697	1623872	2063420	1685445	1757189	1421746	1961603	2557745	1916073
463	gamma-glutamylisoleucine*	Peptide	gamma-glutamyl	34456	LC/MS Pos	2644	261.2				HMDB11170	27198	54079	41279	45897	53321	113943	83309	120495	88605	81406	54861	83210	51584	40273	58449	44517	40006	66640	53958	55639
462	gamma-glutamylleucine	Peptide	gamma-glutamyl	18369	LC/MS Pos	2744	261.2	2566-39-4;	151023		HMDB11171	18394	36945	44218	37354	43318	194153	156848	198668	165685	169279	93923	108659	121149	81838	92988	83915	79094	77927	78184	91955
470	gamma-glutamylphenylalanine	Peptide	gamma-glutamyl	33422	LC/MS Pos	2846	295.1	7432-24-8;	111299		HMDB00594	38212	45682	46447	45974	44885	94591	89858	87684	79434	92125	38952	36381	37424	38199	39174	26712	30594	31856	32759	39805
471	gamma-glutamyltyrosine	Peptide	gamma-glutamyl	2734	LC/MS Pos	2073	311.2	7432-23-7;	94340			59486	82967	98308	90011	88933	303469	289755	298989	350963	294391	79511	71233	76938	48951	82032	39932	39227	60739	52443	50190
460	gamma-glutamylvaline	Peptide	gamma-glutamyl	32393	LC/MS Pos	2040	247.2	2746-34-1;			HMDB11172	31857	36957	56793	56454	51573	217873	139425	201025	169201	152477	120202	108142	123234	109553	96762	157035	125726	187095	151838	208796
620	gluconate	Carbohydrate	Nucleotide sugars, pentose metabolism	587	GC/MS	1879.4	333	527-07-1;	10690	C00257	HMDB00625	348917	905948	936618	948208	857290	2026538	2066209	2582335	2328368	2518480	1390331	1214235	1269080	1347981	1279934	333777	289473	403354	396221	412738
589	glucose	Carbohydrate	Glycolysis, gluconeogenesis, pyruvate metabolism	20488	GC/MS	1866.8	217.1	50-99-7;	79025	C00031	HMDB00122	116310312	131116344	145267712	144696896	163593360	247457984	181753264	260053408	239027200	232594368	245710256	231524208	219764448	167809248	219345728	176397488	153311808	198703376	169902032	179596800
588	glucose 1-phosphate	Carbohydrate	Glycolysis, gluconeogenesis, pyruvate metabolism	15561	GC/MS	2017	299.1	56401-20-8;	65533	C00103	HMDB01586	568435	1387858	1296520	738168	1082098	2855520	2683405	4094351	4268094	2998159	3774605	4720128	4900268	6139514	5380029	5232171	2772597	3036720	7522162	3783724
587	glucose-6-phosphate (G6P)	Carbohydrate	Glycolysis, gluconeogenesis, pyruvate metabolism	31260	GC/MS	2042.7	387.2	103192-55-8;		C00668	HMDB01401	45516704	46989592	52955672	51994472	69311440	171715056	163876576	156633824	180642880	148212816	56812596	47163888	52770720	61034732	49895116	41136312	42955308	59008000	55445512	51754764
39	glutamate	Amino acid	Glutamate metabolism	57	GC/MS	1611.9	246	56-86-0;	611	C00025	HMDB03339	1159481984	1560423552	1643512320	1573529984	1679696768	1978210560	1900187008	2057560064	1967455488	1753536000	3375779840	3629907200	3468255488	4027290880	3450172672	2716001536	2347521536	3167092992	2979668224	2873512960
44	glutamate, gamma-methyl ester	Amino acid	Glutamate metabolism	33487	LC/MS Pos	1062	162.1	1499-55-4 ;	73913			42442	53100	67347	60991		237432	270195	292904	242948	213741	252911	232399	226811	277411	198653	194889	135225	240750	159473	156171
45	glutamine	Amino acid	Glutamate metabolism	53	LC/MS Pos	684	147.2	56-85-9;	5961	C00064	HMDB00641	5454331	6118489	6901144	7329646	7908584	9662681	11981625	9683441	11952095	12510214	7014610	7617225	7733029	8614704	7919641	7817518	9075084	8266385	9687089	8117449
69	glutarate (pentanedioate)	Amino acid	Lysine metabolism	396	GC/MS	1433.6	261	110-94-1;	4418048	C00489	HMDB00661	88010	152979	148985	132785	158248	163938	124897	174897	164709	178539	411667	383098	396522	1122535	475152	120511	88303	138428	106737	74030
298	glutathione, oxidized (GSSG)	Amino acid	Glutathione metabolism	27727	LC/MS Pos	1535	613.1	103239-24-3;	6535911215652	C00127	HMDB03337	357246	647755	528056	540933	658336	8454949	8791913	11137412	10829668	10729110	3710120	2498517	3949250	3059446	3827112	6873174	4315272	6494550	7366991	6616342
295	glutathione, reduced (GSH)	Amino acid	Glutathione metabolism	2127	LC/MS Neg	806	306.1	70-18-8;	124886	C00051	HMDB00125	2180697	3047439	3287739	2757029	2664059	4084783	4508851	6462434	4506250	5551071	10965226	10105975	10646343	10881198	10400732	3304200	2670693	3315570	3065826	3303272
585	glycerate	Carbohydrate	Glycolysis, gluconeogenesis, pyruvate metabolism	1572	GC/MS	1360.7	189	600-19-1;	752	C00258	HMDB00139	1372151	2145732	2330690	2114042	2648657	2808948	2752315	2370229	2892363	2176687	1726536	1601763	1725601	1943480	1671661	8370959	7099318	12314179	14898667	8012322
959	glycerol	Lipid	Glycerolipid metabolism	15122	GC/MS	1311	205	56-81-5;	753	C00116	HMDB00131	84609032	88528744	89547200	87787768	85924040	280247520	238802784	308803680	272751200	297649632	197902624	180926000	207443040	176293680	170176672	1630289152	1604138368	2093183104	2313541888	1715734528
961	glycerol 3-phosphate (G3P)	Lipid	Glycerolipid metabolism	15365	GC/MS	1719.7	357.1	29849-82-9;	754	C00093	HMDB00126	67957112	112020504	114181904	81011504	105651960	135602064	143462352	168374128	157524608	132258176	182374656	162808512	167834752	180069392	141879088	292636960	234264816	506377024	497790880	303022368
957	glycerophosphoethanolamine	Lipid	Glycerolipid metabolism	37455	GC/MS	1906	357.1	33049-08-0;	123874	C01233	HMDB00114	26815582	42215664	46647276	38086532	50247120	47593164	33800332	54459712	39689212	40013540	21793372	20070282	21970392	19633954	20298766	28041852	21576756	30377422	29993406	29793666
962	glycerophosphorylcholine (GPC)	Lipid	Glycerolipid metabolism	15990	LC/MS Pos	694	258.1	28319-77-9;	657272	C00670	HMDB00086	17201708	17675230	16870554	15382992	16469622	7730043	5579266	8137418	5725959	6160160	9621375	9992315	9130295	8300890	10481559	7007991	6927164	5783024	5288017	7138789
1	glycine	Amino acid	Glycine, serine and threonine metabolism	11777	GC/MS	1166	101.9	56-40-6;	5257127750	C00037	HMDB00123	240651088	400646976	407150752	349218656	405182944	1057925056	887756928	1082620672	912199232	991063488	652452864	622598656	576014208	719648000	547407424	937192512	816910400	964901696	964931392	976577472
1430	glycolate (hydroxyacetate)	Xenobiotics	Chemical	15737	GC/MS	1119	177	79-14-1;	3698251757	C00160	HMDB00115	1147382	1272704	1105085	1326348	1896466	772802	685592	633081	784902	655310	549596	485316	490243	480401	455765	677684	696328	802545	672131	671205
315	glycylisoleucine	Peptide	Dipeptide	36659	LC/MS Pos	2080	189.1	19461-38-2;				38177	56795	62790	72518	79667	136865	98040	107343	103534	105658	47813	46938	56293	50465	53199	32705	30512	47154	31812	47950
316	glycylleucine	Peptide	Dipeptide	34398	LC/MS Pos	2236	189.1	869-19-2;	928431548899	C02155	HMDB00759	49885	73371	96705	88937	109823	193425	144548	153688	141369	167684	75347	69515	70789	86595	83649	52902	47161	70338	50972	77977
319	glycylphenylalanine	Peptide	Dipeptide	33954	LC/MS Neg	2193	221.2	3321-03-7;	154934492953			3821	6731	6606	6179	7864	6797	8852	4464	7946	6997		5421	4489	4751	3259		4104		5534
314	glycylproline	Peptide	Dipeptide	22171	GC/MS	1874.8	373.1	704-15-4;	30136256993386		HMDB00721	801689	1042170	994366	1053697	1138582	1739933	2063365	1846010	2004401	1846171	662319	546185	461320	558727	569841	525408	445766	774307	524637	565519
320	glycyltyrosine	Peptide	Dipeptide	33958	LC/MS Neg	1446	237.2	658-79-7;	928296994980			2917	5897	5160	7226	5782	10337	7471	10473	7669	9855	6408	6836	5613	6480	7541	3396	3509	3351	4367	4651
311	glycylvaline	Peptide	Dipeptide	18357	LC/MS Pos	1572	175.1	1963-21-9;	27248076994979			41892	48157	54057	37268	61404	139034	100177	107157	112613	104363	60498	42442		41744	68768	42499
1220	guanine	Nucleotide	Purine metabolism, guanine containing	418	GC/MS	1942.3	352.1	73-40-5;	764	C00242	HMDB00132	1284210	1619544	1584343	1699678	2112179	5529534	5550078	6224627	6249712	6530317	2981811	3155966	2635658	3257748	2687866	1402993	1232656	1901740	1520417	1599044
1224	guanosine	Nucleotide	Purine metabolism, guanine containing	1573	LC/MS Neg	1675	282.1	118-00-3;	6802	C00387	HMDB00133	22619	26230	21678	26634	23880	95713	70016	94543	87650	99366	22201	18059	19618	18455	19368	14926	21587	20323	16269	18083
1227	guanosine 5'- monophosphate (5'-GMP)	Nucleotide	Purine metabolism, guanine containing	2849	LC/MS Pos	1300	364	5550-12-9;	761	C00144	HMDB01397	196447	200028	235454	173900	208866	23092	24591	64968	40371	52285	73052	48992	78103	37688	120625	286019	229248	269596	313166	344515
53	histidine	Amino acid	Histidine metabolism	59	LC/MS Neg	757	154.1	5934-29-2;	7733651426	C00135	HMDB00177	62238	75571	101429	71498	59384	533790	604583	552618	577346	505046	218412	204253	229036	183424	202300	343443	279217	338884	245732	331866
62	histidinol	Amino acid	Histidine metabolism	15316	GC/MS	1790.2	254.1	1596-64-1;	165271	C00860	HMDB03431	190948	492937	465809	382191	467075	1300610	2089507	1833550	2140387	2482463	1202416	1816162	1324242	1704941	1066993	276126880	164673952	303468704	227879840	234838592
650	homocitrate	Energy	Krebs cycle	39601	LC/MS Neg	568.8	205.1	3562-74-1;	439459	C01251	HMDB03518	139261	213308	204426	197782	271757	390669	288489	401794	292705	337312	97470	89476	105013	95818	86086	368103	277913	336410	212783	322807
243	homocysteine	Amino acid	Cysteine, methionine, SAM, taurine metabolism	40266	GC/MS	1648.2	234	454-29-5;	778	C00155	HMDB00742	102248	216530	259961	189449	215418	937911	813221	822654	860021	695639	857058	884607	783393	1116118	791998	387723	294419	528029	434072	534436
12	homoserine	Amino acid	Glycine, serine and threonine metabolism	23642	GC/MS	1471	218.1	672-15-1;	126476971022	C00263	HMDB00719	8197586	13895798	14795611	12919319	13321813	36564804	58687684	42461116	52338332	51669652	42887760	47531756	46254836	67330344	48977988	13394421	9373886	33981024	23187022	10746380
232	hypotaurine	Amino acid	Cysteine, methionine, SAM, taurine metabolism	590	GC/MS	1598.5	188	300-84-5;	107812	C00519	HMDB00965	7859733	9670773	10318658	10893089	10541237	46077788	52033936	37544960	53491120	39271992	37596920	40972932	37393904	46577440	38150140	20170368	22447448	30483030	22581488	24475022
1190	hypoxanthine	Nucleotide	Purine metabolism, (hypo)xanthine/inosine containing	3127	GC/MS	1759.2	265	68-94-0;	790	C00262	HMDB00157	1037527	2143897	1644008	1778654	3145235	27242770	23326016	28329356	26769590	29208632	3239718	3651347	3119122	3031841	2962484	7443365	7320000	6658002	5888993	10420574
63	imidazole lactate	Amino acid	Histidine metabolism	15716	GC/MS	1810.3	153	14403-45-3;	440129	C05568	HMDB02320	195337	278241	271796	264088	237490	850303	1094866	868165	1057602	1083383	494520	487552	329434	388507	147068	769118	363993	1205130	560846	555450
1192	inosine	Nucleotide	Purine metabolism, (hypo)xanthine/inosine containing	1123	LC/MS Neg	1600	267.2	58-63-9;		C00294	HMDB00195	226840	77098	75928	123281	91014	254994	196064	234071	220746	300620	102486	107131	95386	94542	111213	77325	133442	148551	70524	92008
974	inositol 1-phosphate (I1P)	Lipid	Inositol metabolism	1481	GC/MS	2057.8	318.1	106032-59-1;		C04006	HMDB00213	2624349	2970600	2645853	2936771	3159978	5059194	6089266	4656434	5548331	4308962	5633074	5110785	5443796	7260736	4914505	2673757	2232383	3173816	2727155	3084757
595	Isobar: fructose 1,6-diphosphate, glucose 1,6-diphosphate, myo-inositol 1,4 or 1,3-diphosphate	Carbohydrate	Glycolysis, gluconeogenesis, pyruvate metabolism	36984	LC/MS Neg	572	339					49189	74922	119284	72187	137590	497297	509426	453101	467408	435282	254496	209425	265376	267559	339593	279026	201294	375700	310931	390806
629	Isobar: ribulose 5-phosphate, xylulose 5-phosphate	Carbohydrate	Nucleotide sugars, pentose metabolism	37288	GC/MS	1935	357.2					405751	499553	499111	536914	545532	1459406	1298524	1605729	1257574	1113377	847084	992279	712485	963344	916824	600462	433386	651413	522009	566580
519	Isobar: UDP-acetylglucosamine, UDP-acetylgalactosamine	Carbohydrate	Aminosugars metabolism	38673	LC/MS Neg	661	606.1					151850	237264	166241	202004	231970	1055223	1140746	996327	1121989	1088681	762740	824061	643411	842980	647490	589093	589588	707530	816872	697092
190	isoleucine	Amino acid	Valine, leucine and isoleucine metabolism	1125	LC/MS Pos	1614	132.1	73-32-5;	791	C00407	HMDB00172	7740333	9840252	10246813	10263392	9963741	41897184	33752720	38854764	36318512	35869736	30966060	28254524	28321468	28902914	27995996	27501106	25290494	30111916	29061642	31316918
406	isoleucylglycine	Peptide	Dipeptide	40008	LC/MS Pos	1732	189.2	868-28-0;	342532			62296	102992	93322	95285	106590	260819	258221	199297	226175	248221	84367	75288	127543	132522	89720	58828	48076	83064	59506	64989
358.1	isoleucylthreonine	Peptide	Dipeptide	42968	LC/MS Neg	2250	231.3					38720	66024	53121	61914	70269	105888	113278	82632	108469	131697	39463	41164	42268	49130	34375	23182	31357	32123	36676	31590
152	kynurenine	Amino acid	Tryptophan metabolism	15140	LC/MS Pos	1902	209.1	2922-83-0;	1611666971029	C00328	HMDB00684	30936	43520	48134	32141	48821	57849	53544	93717	69378	79646	50149	39719	46860	42007	68873	49615	24105	60484	46882	36122
1143	lanosterol	Lipid	Sterol/Steroid	1128	GC/MS	2388	393.3	79-63-0;	246983	C01724	HMDB01251	2233020	3663232	3435975	3585595	4023693	2369302	1675347	2220867	2178981	2311246	156195	197029	210819	227562	110097	1214818	1165442	1095118	638521	1224097
191	leucine	Amino acid	Valine, leucine and isoleucine metabolism	60	LC/MS Pos	1674	132.2	61-90-5;	70457986106	C00123	HMDB00687	7219142	10576857	10564658	10218299	11329685	39893604	38762952	42560336	39984648	42601024	26767242	23739844	24077796	23145366	22201210	19143830	16782788	18376398	14211167	22114190
673	linoleate (18:2n6)	Lipid	Essential fatty acid	1105	LC/MS Neg	5533	279.3	60-33-3;	5280450	C01595	HMDB00673	10852195	5643713	22082604	21452200	18616506	20695990	29748166	31498994	21932380	16943288	53857612	55949556	49444728	53677084	44707156	19949768	22938262	24881400	34149548	27040946
677	linolenate [alpha or gamma; (18:3n3 or 6)]	Lipid	Essential fatty acid	34035	LC/MS Neg	5450	277.3			C06427	HMDB01388	2590831	1302814	4547422	4216452	3802099	7913262	13733093	13446493	9422016	7549507	17565598	19530424	15576280	24055886	17163458	6369763	7996918	9747072	14626564	9377658
75	lysine	Amino acid	Lysine metabolism	1301	LC/MS Pos	603	147.2	56-87-1;	5962	C00047	HMDB00182	824271	786554	914400	892587	841882	1645402	1372352	1573300	1533668	1465326	951274	851186	963532	720402	917480	864655	821996	876951	601577	955045
667	malate	Energy	Krebs cycle	1303	GC/MS	1502	233	6915-15-7;	525	C00149	HMDB00156	50803324	80061248	85608280	81397952	96394328	96717176	91046656	123027992	99662488	95206344	82901184	68598480	81625528	76607128	81635944	70139168	48844468	95993816	83414416	70946336
548	mannitol	Carbohydrate	Fructose, mannose, galactose, starch, and sucrose metabolism	15335	GC/MS	1839	319.1	69-65-8;	6251	C00392	HMDB00765	2195192	3677228	4622016	3503544	3868166	34417180	32560380	33166486	33779860	33643996	39050336	38436972	36561124	31824992	32727872	56106976	45164992	69390504	61950308	58233796
554	mannose-6-phosphate	Carbohydrate	Fructose, mannose, galactose, starch, and sucrose metabolism	1470	GC/MS	2035.9	387.2	70442-25-0;104872-94-8;		C00275	HMDB01078	7971166	7805838	7953312	8014230	10029589	19549782	19188860	19063352	21295182	16679318	8154688	5931652	6959391	7925073	6780409	5647214	5201693	6374772	7101092	6034009
704	margarate (17:0)	Lipid	Long chain fatty acid	1121	LC/MS Neg	5733	269.3	506-12-7;	10465		HMDB02259	240210	133170	384969	318255	305343	222976	411458	353017	257868	226627	868829	907934	822151	954337	620573	236651	335630	251394	355508	296593
237	methionine	Amino acid	Cysteine, methionine, SAM, taurine metabolism	1302	LC/MS Pos	1252	150.1	63-68-3;	69920876137	C00073	HMDB00696	816059	1002701	1076568	1020025	1197008	3779640	3512723	3430496	3470992	3281334	1845461	1771659	1857182	1608360	1901843	1847567	1526291	1972159	1511688	2135463
1294	methylphosphate	Nucleotide	Purine and pyrimidine metabolism	37070	GC/MS	1221	240.9	7023-27-0;	13130			3937415	2150272	2182708	3139526	3808951	10839179	12171520	8987070	11884425	9352071	8534833	8705167	7083954	8059173	7183838	7804480	8044774	9615869	8943134	7369056
971	myo-inositol	Lipid	Inositol metabolism	19934	GC/MS	1924.9	217	87-89-8;		C00137	HMDB00211	48595004	64316132	59627824	68521056	64399340	640118464	625448448	657934656	683768896	578018816	621136576	625486336	562284096	617504896	554918592	89782016	74279968	117377160	93188128	107304440
698	myristate (14:0)	Lipid	Long chain fatty acid	1365	GC/MS	1789.7	285.2	544-63-8;	11005	C06424	HMDB00806	779804	978632	878089	627249	907274	2118738	1839302	2030239	2146261	2037192	3112265	3182432	3295921	3110942	2839294	2031986	1783417	2561308	2409735	2063688
699	myristoleate (14:1n5)	Lipid	Long chain fatty acid	32418	LC/MS Neg	5338	225.3	544-64-9 ;	5281119	C08322	HMDB02000	29591	17361	22553	20281	21142	121380	131643	163865	118726	110494	42845	50729	50473	48006	46721	122178	122749	146871	172537	118410
81	N-6-trimethyllysine	Amino acid	Lysine metabolism	1498	GC/MS	1583	318.2	23284-33-5;	159659	C03793	HMDB01325	128210	209967	215324	274115	342139	761661	867470	911841	1043520	890086	897136	812851	788947	865011	844292	757635	427061	799680	682834	524223
31	N-acetyl-beta-alanine	Amino acid	Alanine and aspartate metabolism	37432	GC/MS	1420	158	3025-95-4;	76406	C01073		132140	176590	160532	167712	205295	658574	720323	723198	805248	846504	1316494	1208367	1354998	1896341	1209790	350227	222847	773250	546443	414789
33	N-acetylalanine	Amino acid	Alanine and aspartate metabolism	1585	GC/MS	1307.5	158	97-69-8;	88064	C02847	HMDB00766	1217919	1404465	1410431	1502415	1399055	19712448	19258940	19152494	19935440	19476676	10075810	10671974	9355312	15745027	8440431	13539216	16658971	22704846	22099302	18780124
257	N-acetylarginine	Amino acid	Urea cycle; arginine-, proline-, metabolism	33953	LC/MS Pos	1087	217.2	155-84-0;	674271615663	C02562	HMDB04620	123608	161867	173120	168266	155576	361919	300413	371903	344964	310738	147397	111214	183562	119187	111899	200113	170303	208417	177526	219836
35	N-acetylaspartate (NAA)	Amino acid	Alanine and aspartate metabolism	22185	GC/MS	1648.5	274	997-55-7;997-55-7 ;	65065	C01042	HMDB00812	1873554	2877510	3210390	2642352	3368309	1493515	1258943	1426392	1250121	1310441	3882427	4192717	3305330	5679968	3804206	774707	593732	941782	874556	751575
511	N-acetylglucosamine	Carbohydrate	Aminosugars metabolism	15096	GC/MS	1934.5	245	7512-17-6;	24139	C00140	HMDB00215	2931595	3118995	3181355	2548069	4253239	775987	658934	813833	712155	899716	1645666	1115307	1140242	1083528	1147887	1005286	1254563	1396447	1341345	915309
513	N-acetylglucosamine 6-phosphate	Carbohydrate	Aminosugars metabolism	15107	GC/MS	2096.2	387.2	102029-88-9;	10040501	C00357	HMDB02817	1547400	2666167	3164758	2673986	2991486	7496549	7496612	8057507	7982667	7125061	2079023	1995934	2021179	2710893	1807586	2785618	2264045	3471811	2878042	3756556
50	N-acetylglutamate	Amino acid	Glutamate metabolism	15720	LC/MS Pos	1492	190.1	5817-08-3;	1549099	C00624	HMDB01138	1425944	1826376	2002741	1731909	1895749	800654	698146	849891	1040352	715202	2194400	2092466	2281331	2663788	2195493	1163063	905027	1239891	1022153	1058593
52	N-acetylglutamine	Amino acid	Glutamate metabolism	33943	LC/MS Neg	783	187.1	2490-97-3;	182230	C02716	HMDB06029	301077	463788	386148	387061	481286	773896	869065	693400	856547	829508	217242	208819	208952	241959	175012	74441	92677	85232	90693	78003
4	N-acetylglycine	Amino acid	Glycine, serine and threonine metabolism	27710	GC/MS	1396.4	143.9	543-24-8;	10972		HMDB00532	937686	1728219	2006911	1486351	1903089	14639692	12234953	14740502	13761218	13473018	10558897	10680946	10457118	16412191	11302865	20625368	18395108	30163834	29843854	22182208
54	N-acetylhistidine	Amino acid	Histidine metabolism	33946	LC/MS Neg	913	196.2	39145-52-3;	75619	C02997		18777	16433	32671	14263	13191	101188	92711	107284	87983	91260		10065		8173		12796	17601	19864	17854	22405
239	N-acetylmethionine	Amino acid	Cysteine, methionine, SAM, taurine metabolism	1589	LC/MS Neg	1805	190.1	65-82-7;	448580	C02712	HMDB11745	327411	520679	529052	506708	525036	689022	753958	612089	731110	707788	389352	416097	411411	578447	376486	205986	227903	309403	277941	236902
131	N-acetylphenylalanine	Amino acid	Phenylalanine & tyrosine metabolism	33950	LC/MS Neg	2590	206.2	2018-61-3;	74839	C03519	HMDB00512	6653	14691	12573	14611	13858	16392	20912	14756	18961	20104	12045	16682	14335	29214	11225	4122	3482	3462	4417	4837
283	N-acetylputrescine	Amino acid	Polyamine metabolism	37496	LC/MS Pos	895	131.1	18233-70-0;	122356	C02714	HMDB02064	606591	692001	765246	704105	722161	5718695	3886592	5203918	3766120	4657074	115339	70511	94197	103698	101535	800863	729564	1067794	959736	1009354
10	N-acetylserine	Amino acid	Glycine, serine and threonine metabolism	37076	GC/MS	1526	218	97-14-3;	65249		HMDB02931	87521512	138218704	142218144	131136328	156595168	129125912	110340488	124135856	114553112	123736640	52253720	49340296	48996124	65653160	44512052	23919786	23419148	32613112	28144684	27264424
18	N-acetylthreonine	Amino acid	Glycine, serine and threonine metabolism	33939	LC/MS Neg	846	160.1	17093-74-2;	4651717	C01118		493573	641365	690175	590889	655426	1932527	1537711	1819564	1518907	1629799	656345	643936	603257	607825	564405	952194	796524	976190	874304	936302
132	N-acetyltyrosine	Amino acid	Phenylalanine & tyrosine metabolism	32390	LC/MS Neg	1677	222.2	537-55-3 ;	68310		HMDB00866	171388	254289	263566	246441	230829	273006	348909	299927	363029	388388	386780	397426	362607	516277	334641	78197	79596	103578	114749	93267
196	N-acetylvaline	Amino acid	Valine, leucine and isoleucine metabolism	1591	LC/MS Pos	2654	160.1	96-81-1;	66789		HMDB11757	19611	37695	58987	34194	28633	51836	64063	66212	50855	62616	91496	94205	98250	178920	88738	31796	31611	52588	52971	49320
264	N-alpha-acetylornithine	Amino acid	Urea cycle; arginine-, proline-, metabolism	32984	LC/MS Pos	724	175.1	6205-08-9;	6992102439232	C00437	HMDB03357	231805	323427	314712	325829	358143	1125113	1295174	960364	1254138	1286106	236584	311059	266721	481887	301550	251564	262470	267795	338042	204769
34	N-carbamoylaspartate	Amino acid	Alanine and aspartate metabolism	1594	GC/MS	1749	257.1	923-37-5;	5460257	C00438	HMDB00828						833787	2042479	847930	1852596	1986223	176151	252079	326968	323383	265524
231	N-formylmethionine	Amino acid	Cysteine, methionine, SAM, taurine metabolism	2829	LC/MS Neg	1541	176.1	4289-98-9;	439750	C03145	HMDB01015	45282	82238	74557	79088	95795	217711	290217	224541	288707	283597	369133	384885	355679	542697	320624	235018	233747	318493	350994	266675
1236	N1-methylguanosine	Nucleotide	Purine metabolism, guanine containing	31609	LC/MS Pos	1850	298.1	2140-65-0;	96373		HMDB01563	102225	106057	137571	120930	126922	297896	252030	283598	247015	254426	117905	100114	130656	107368	118084	123080	64047	119916	71625	111064
1239	N2,N2-dimethylguanosine	Nucleotide	Purine metabolism, guanine containing	35137	LC/MS Pos	2157	312.1	2140-67-2;	92919		HMDB04824	64613	76863	78735	100607	86369	224239	216340	138300	231488	281639	107020	113319	120731	115851	107174	80934	55391	91121	80432	98529
85	N6-acetyllysine	Amino acid	Lysine metabolism	36752	LC/MS Neg	1056	187.1	692-04-6;	699197892832	C02727	HMDB00206	57123	89258	70255	59015	86714	174582	111357	230169	140970	169852	297780	259791	294818	257944	234779	255014	256535	226969	247172	326578
1242	N6-carbamoylthreonyladenosine	Nucleotide	Purine metabolism, guanine containing	35157	LC/MS Pos	2656	413	24719-82-2;				28811	39344	42933	29491	49610	121363	87192	105031	101484	105437	25758	27273	34361	30242	29555	24813	16110	37921	23279	29885
1324	nicotinamide	Cofactors and vitamins	Nicotinate and nicotinamide metabolism	31480	GC/MS	1493.7	151	98-92-0;	936	C00153	HMDB01406	443838	824223	899881	682230	924829	3121610	3797982	3194395	3034701	2668986	2241844	1434177	1914065	2663197	1641088	1305799	902635	1579180	1590842	1593977
1327	nicotinamide adenine dinucleotide (NAD+)	Cofactors and vitamins	Nicotinate and nicotinamide metabolism	5278	LC/MS Neg	1411	661.8	53-84-9;	1.08977e+18	C00003	HMDB00902	695298	1073789	1141692	1140405	1131353	2415468	2691711	2370779	2544139	2277460	2935982	2740305	2773217	3155785	3172664	2082069	1712511	2522576	2437317	2327090
1328	nicotinamide adenine dinucleotide reduced (NADH)	Cofactors and vitamins	Nicotinate and nicotinamide metabolism	31475	LC/MS Neg	1554	664.1	58-68-4 ;606-68-8;	439153	C00004	HMDB01487		6314	9231	4836	4713		2392	8559	2572		256843	107152	256300	65401	175378	27501	6366	39144	34279	24543
1326	nicotinamide ribonucleotide (NMN)	Cofactors and vitamins	Nicotinate and nicotinamide metabolism	22152	LC/MS Pos	886	335.1	1094-61-7;	14180	C00455	HMDB00229	1713657	1504542	1881016	1373060	1488112	2573279	2048094	2366637	1980742	1975932	1576450	1125205	1692364	1235075	1683325	1280054	889757	1348698	888978	1238962
1334	nicotinamide riboside*	Cofactors and vitamins	Nicotinate and nicotinamide metabolism	33013	LC/MS Pos	955	255.1	1341-23-7;		C03150	HMDB00855	77258	90999	125590	123497	139915	345157	253336	348396	242576	308454	117595	31504	86336	34797	102350	83437	27506	97148	26240	77314
1338	nicotinate	Cofactors and vitamins	Nicotinate and nicotinamide metabolism	1504	GC/MS	1334.1	180	59-67-6;	938	C00253	HMDB01488	567480	601545	649981	532982	557196	3173301	2758069	3067852	2703816	3326734	1061376	1107478	673255	908071	1020759	884977	537407	703639	810112	702587
1341	nicotinate ribonucleoside*	Cofactors and vitamins	Nicotinate and nicotinamide metabolism	33471	LC/MS Pos	1105	256	2625-49-2;	161233	C05841	HMDB06809	171966	221947	220166	247003	269783	1350954	862888	1343662	907576	1118046	126918	60725	100423	32203	108946	79305	20281	51952	36222	56877
14	O-acetylhomoserine	Amino acid	Glycine, serine and threonine metabolism	31539	GC/MS	1508	128	7540-67-2;	439389	C01077		3212317	5398957	4935847	4364752	13704483	34606584	30924636	30990262	39202872	25755124	14680933	18057868	20456412	27701120	20586154	11735829	9790697	20210878	13566747	11615085
149.2	o-Tyrosine	Amino acid	Phenylalanine & tyrosine metabolism	43392	LC/MS Pos	1883	182	2370-61-8;	91482				57284	36732	37349	21826	104130	369842	131681	281159	249813	254354	330810	227585	335386	227304	95933	107668	106981	132980	110195
708	oleate (18:1n9)	Lipid	Long chain fatty acid	1359	GC/MS	1984.4	339.2	112-80-1;	445639	C00712	HMDB00207	128262976	145062544	135563136	115537144	141713920	83498056	62453256	69837592	76279072	62717764	106840360	114750712	95516800	99572584	98576888	79684720	74641720	85798704	78579552	76745344
300	ophthalmate	Amino acid	Glutathione metabolism	34592	LC/MS Pos	1457	290.1	495-27-2;	9817431		HMDB05765	259855	298890	422860	341064	401572	1647428	1056973	1498267	1053751	1004977	1849399	1510680	1711699	1354263	1788705	1883750	1457358	2798246	2487145	2472915
258	ornithine	Amino acid	Urea cycle; arginine-, proline-, metabolism	1493	GC/MS	1763.8	141.9	3184-13-2;	6262	C00077	HMDB03374	69274112	89466096	96109360	105070832	98560672	438103392	453506016	400695904	464649120	400221888	174483856	229390976	148789216	323334336	230724544	187861680	147360048	249772544	196396112	217607744
1267	orotate	Nucleotide	Pyrimidine metabolism, orotate containing	1505	GC/MS	1709.6	254.1	50887-69-9;	967	C00295	HMDB00226	425509	365012	359428	364467	463975	3714828	4618763	4245518	4994787	5376249	424821	396028	285517	439183	275693	567292	629755	639415	444310	476449
1417	p-aminobenzoate (PABA)	Xenobiotics	Benzoate metabolism	596	LC/MS Pos	2120	138.1	150-13-0;	7057990978	C00568	HMDB01392	10540	13820	20994	14669	17466	80003	100265	79934	101216	90537	17379	14012	29735	26682	29662	37346	22279	38779	28399	40339
701	palmitate (16:0)	Lipid	Long chain fatty acid	1336	GC/MS	1905.4	313.2	57-10-3;	985	C00249	HMDB00220	83462376	86806056	83383240	72287552	83482016	48534180	37944572	42945288	47918936	39867452	66328172	62825788	62069004	63024068	59157272	44693728	38970244	47230272	42695736	41954188
702	palmitoleate (16:1n7)	Lipid	Long chain fatty acid	1507	GC/MS	1895.6	311.2	373-49-9;	445638	C08362	HMDB03229	25429420	27579578	28557472	25089428	30418052	33602220	23005424	24162528	28302472	24322782	36276920	39830108	33278252	31294748	36608072	26542742	21353302	28384662	24717476	24915660
1347	pantothenate	Cofactors and vitamins	Pantothenate and CoA metabolism	1508	LC/MS Pos	2218	220.1	137-08-6;	6613	C00864	HMDB00210	596425	899612	904650	853618	807190	982119	937163	1003764	1016958	972580	2980798	3056344	2845533	3883768	2818862	641741	518389	802225	816336	755684
89	phenylalanine	Amino acid	Phenylalanine & tyrosine metabolism	64	LC/MS Pos	2056	166.1	63-91-2;	69256656140	C00079	HMDB00159	7219279	10240598	11215278	11281047	11094399	34240716	35808148	31229480	36118856	34201352	27689788	26999196	24203588	27006654	24747248	16747321	14786822	18259456	16265417	19509420
88	phenyllactate (PLA)	Amino acid	Phenylalanine & tyrosine metabolism	22130	GC/MS	1587.8	193	828-01-3;	3848	C05607	HMDB00779	92638	161110	203181	153951	156364	1263264	1281332	1354904	1470901	1350683			82027			187883	138540	174673	123959	110279
671	phosphate	Energy	Oxidative phosphorylation	11438	GC/MS	1307.7	298.9	7664-38-2 ;	1061	C00009	HMDB01429	2057897728	2409592064	2584183040	2590728448	2700958720	2878752768	2894832128	2851300864	3121101824	2905090560	3535954432	3414286080	3260911872	3681670144	3329510400	2927607040	2670335744	3135981568	3034387712	2933551360
1349	phosphopantetheine	Cofactors and vitamins	Pantothenate and CoA metabolism	15504	LC/MS Pos	2323	359.1	NA;	115254	C01134	HMDB01416	46433	32039	39799	40533	38721	56589	23080	65668	41661	43417	172253	133508	175314	162406	157889	30409	20272	42014	33761	20425
80	pipecolate	Amino acid	Lysine metabolism	1444	GC/MS	1396.1	156	4043-87-2;	849	C00408	HMDB00070	495184	701659	762043	764523	579603	5503238	5971455	6037800	6639698	5375858	1689880	1201070	1381168	1563219	1601847	8187029	7540893	11116691	8736917	10117093
261	proline	Amino acid	Urea cycle; arginine-, proline-, metabolism	1898	LC/MS Pos	796	116.1	147-85-3;	1457426971047	C00148	HMDB00162	3387201	4144347	4579548	4095266	4091819	15021293	11955029	13951869	11580478	10855665	5141402	4697075	5251010	6223862	5611045	5508370	4406363	5818648	5289804	5947284
888	propionylcarnitine	Lipid	Fatty acid metabolism (also BCAA metabolism)	32452	LC/MS Pos	1589	218.2	17298-37-2 ;	107738	C03017	HMDB00824	32502	40639	38411	36059	54963	96506	127430	116709	161137	157292	40769	54826	36606	46016	32055	32430	28672	36911	29128	40641
1280	pseudouridine	Nucleotide	Pyrimidine metabolism, uracil containing	33442	LC/MS Neg	1104	243.1	1445-07-4;		C02067	HMDB00767	191620	265996	263923	226254	246635	520828	425008	529362	454727	477205	321450	289342	293470	260709	280032	269273	226638	290856	258753	284711
282	putrescine	Amino acid	Polyamine metabolism	1408	GC/MS	1705.8	174	110-60-1;		C00134	HMDB01414	21411254	23926626	24091766	28730780	27558120	59985908	54163660	39521084	47640616	52375784	11811510	12643768	8668752	15493492	12847991	30934264	22978316	43532924	33354720	36631140
1845.5	pyocyanin*	Xenobiotics	Bacterial	43725	LC/MS Pos	2056.1	211.1										8046742	7013246	7324466	7804495	8252943
46	pyroglutamine*	Amino acid	Glutamate metabolism	32672	LC/MS Pos	764	129.2	2353-44-8;	134508			23697	25529	45979	21715	43905	51337	56838	63457	66197	69152	51557	40502	58035		35849	32420	29203	34874	32679	37912
368	pyroglutamylvaline	Peptide	Dipeptide	32394	LC/MS Neg	1755	227.2	21282-10-0;	152416			36700	57846	57041	56828	56171	18805	5991	14911	7186	8171	9315	7292	8696	4199	6053	7695	7562	5907	4230	9481
603	pyruvate	Carbohydrate	Glycolysis, gluconeogenesis, pyruvate metabolism	599	GC/MS	1130.6	217	127-17-3;	107735	C00022	HMDB00243	561778	968116	1053535	896056	1512242	980706	809240	676406	812167	748063	1152841	1155309	1058788	1518461	1322150	499640	366361	562634	410664	528571
1366	riboflavin (Vitamin B2)	Cofactors and vitamins	Riboflavin metabolism	1827	LC/MS Pos	3111	377.2	83-88-5;	493570	C00255	HMDB00244	62111	106989	123370	106174	159135	228966	164476	239281	195903	202992	45307	62709	55121	56962	50095	64474	49112	64880	43528	71895
624	ribonate	Carbohydrate	Nucleotide sugars, pentose metabolism	27731	GC/MS	1663.1	217	5336-08-3;	5460677	C02994	HMDB00867	897760	1341831	1378511	1195190	1595114	4538174	4227897	4551125	4599138	4292610	4190687	4116208	3871726	4838125	3930279	1815843	1462584	1874354	1609520	1870009
622	ribose	Carbohydrate	Nucleotide sugars, pentose metabolism	12080	GC/MS	1639.2	204	50-69-1;	5311110	C00121	HMDB00283	1432591	1479782	1483851	1641980	1604112	2592127	2209068	2699562	2781495	2362977	2059122	1405363	2001622	1087648	1573959	1255767	1246298	1940845	1413258	1513616
625	ribose 5-phosphate	Carbohydrate	Nucleotide sugars, pentose metabolism	561	GC/MS	1928.4	315.1	18265-46-8;108321-05-7;	447634	C00117	HMDB00618	2244939	3085177	3442176	3135559	3620500	10408996	10335912	9713498	10014981	9372839	4061904	5658326	4851018	6002879	4586669	3066897	2093095	3654955	3194940	3875979
627	ribulose	Carbohydrate	Nucleotide sugars, pentose metabolism	35855	GC/MS	1662	306.1	488-84-6;	79021	C00309	HMDB00621	368849	432760	406433	387599	563380	755452	773310	1016623	840299	835949	401586	409811	344417	464274	326282	453676	485406	389751	455421	569603
236	S-adenosylhomocysteine (SAH)	Amino acid	Cysteine, methionine, SAM, taurine metabolism	15948	LC/MS Neg	1821	383.1	979-92-0;		C00021	HMDB00939	50505	76281	66849	64734	65693	83527	93633	79517	93997	90522	156673	185787	139028	182189	153071	138248	127079	119011	94907	154795
301	S-lactoylglutathione	Amino acid	Glutathione metabolism	15731	LC/MS Neg	1271	378.2	54398-03-7;	1083	C03451	HMDB01066	24964	56247	53468	62299	73438	21758	21247	35454	21293	13982	60659	55070	58206	71365	55551	32910	27484	35390	17204	39053
296	S-methylglutathione	Amino acid	Glutathione metabolism	33944	LC/MS Pos	1610	322.1	2922-56-7;	3605667	C11347		15990	18467	30351	24369	21320	199267	206797	165711	194214	155630	256489	229682	231729	215258	287016	91485	60295	110682	69013	89710
83	saccharopine	Amino acid	Lysine metabolism	1495	LC/MS Pos	695	277.1	997-68-2;	160556	C00449	HMDB00279	767413	827945	943670	873591	757043	538077	324890	511138	338546	351503	696917	612364	782867	495945	725698	4495845	3539176	3741437	2968114	4121251
619	sedoheptulose-7-phosphate	Carbohydrate	Nucleotide sugars, pentose metabolism	35649	GC/MS	2070	691.35	2646-35-7;	616	C05382	HMDB01068	545967	477153	479744	630449	725443	2818947	2726569	2650756	2765205	2502345	568880	397607	562330	545032	548007	324071	370152	562107	642670	427020
8	serine	Amino acid	Glycine, serine and threonine metabolism	1648	GC/MS	1389.1	204	56-45-1;	59516857581	C00065	HMDB00187	407950592	558816640	587919552	560052992	649627136	867917184	905523776	906131648	925209920	828070720	787248768	747130624	707895808	886357376	726922304	556180032	469247584	756206720	617506112	581604352
1680	shikimate	Xenobiotics	Food component/Plant	15144	GC/MS	1758.1	204	138-59-0;	8742	C00493	HMDB03070						548940352	633911936	453444736	700032320	546699392
560	sorbitol	Carbohydrate	Fructose, mannose, galactose, starch, and sucrose metabolism	15053	GC/MS	1843	319.1	6706-59-8;	107428	C00794	HMDB00247	919655	1331152	1418982	1496726	1653258			15355522	12170892			8158786				17686994	15978972	22748264	18667374	19179700
285	spermidine	Amino acid	Polyamine metabolism	485	LC/MS Pos	533	146.2	124-20-9;	1102	C00315	HMDB01257	722821	624049	644653	574597	738033	565459	458380	517385	502944	480433	383112	336542	338407	384224	333046	385643	333898	407356	376451	473344
706	stearate (18:0)	Lipid	Long chain fatty acid	1358	GC/MS	1994.6	341.3	57-11-4;	5281	C01530	HMDB00827	18892166	23562220	19961204	15169655	18100262	11886653	9309114	10556007	11766970	10146128	18049110	15428227	15882242	15622963	14735599	10985610	11815800	11695714	14562633	10927776
659	succinate	Energy	Krebs cycle	1437	GC/MS	1348	247	110-15-6;	1110	C00042	HMDB00254	17535560	32426400	34109956	30136168	35035588	325086080	355560832	324089376	366982400	307955296	102752592	96364792	93983984	106311176	93951720	90848288	76428456	117601536	104328096	92484752
1368	thiamin (Vitamin B1)	Cofactors and vitamins	Thiamine metabolism	5341	LC/MS Neg	1699	263.1	59-43-8;		C00378		17361	20404	20644	17480	19412	232624	221728	239233	224820	238108	275017	253000	267374	284155	217735	220209	165032	232801	214564	224691
1370	thiamin diphosphate	Cofactors and vitamins	Thiamine metabolism	35670	LC/MS Neg	1295	422.9	154-87-0;	9068	C00068	HMDB01372	11571	15224	19873	16092	11715	66031	70369	72887	74476	58299	111152	110862	101614	114184	125558	89666	76381	126210	122776	119093
617	threitol	Carbohydrate	Nucleotide sugars, pentose metabolism	35854	GC/MS	1513	217.1	2418-52-2;	169019	C16884	HMDB04136	967469	1423861	1663416	1590706	1572247	10800487	10185948	11301512	11047036	9836564	3093505	2755718	2784908	3396082	2619997	2845413	2386449	3887572	3205558	2865193
17	threonine	Amino acid	Glycine, serine and threonine metabolism	1284	GC/MS	1412.3	218.1	72-19-5;	69710196288	C00188	HMDB00167	51298576	79311600	83056392	72080392	82403648	383159232	367455776	415139040	377503840	383759520	227646992	215917168	202167264	224535680	188011792	271885152	229017904	306957024	253079648	279446880
1271	thymine	Nucleotide	Pyrimidine metabolism, thymine containing	604	GC/MS	1429.1	255	65-71-4;	1135	C00178	HMDB00262	165850	136891	139091	184260	147102	424027	512026	549945	631263	478040	255346	245743	225643	328037	227447	236607	235074	308272	281304	258891
267	trans-4-hydroxyproline	Amino acid	Urea cycle; arginine-, proline-, metabolism	1366	GC/MS	1537	140	51-35-4;	58106971053	C01157	HMDB00725	37818408	53558604	57382084	50608196	65313676	48715892	26632664	45212080	34527848	30814480	86475896	69988496	73290448	68343456	67037036	32610718	30133944	40005536	33446696	38881496
566	trehalose	Carbohydrate	Fructose, mannose, galactose, starch, and sucrose metabolism	15573	GC/MS	2174.9	361.2	6138-23-4;	7427	C01083	HMDB00975	720660480	696794816	698505856	790394304	845278656	1503068160	1393034496	1480190080	1351180416	1290453248	894327936	876052416	805796480	931076736	803544832	1010431296	1056717504	1354938496	1087420416	1282834432
566.1	trehalose 6-phosphate	Carbohydrate	Fructose, mannose, galactose, starch, and sucrose metabolism	15802	GC/MS	2310	315.16	136632-28-5;	122336	C00689	HMDB01124	103982		211071	213093		15605506	18664854	16297744	17650234	9939357	1296125	1412732	1447441	1569440	1772320	1393048	907432	1994403	1440461	1854476
153	tryptophan	Amino acid	Tryptophan metabolism	54	LC/MS Pos	2445	205.1	73-22-3;	69235166305	C00078	HMDB00929	2608751	3537689	3678222	3709637	3493051	17316528	16183871	16043938	17809948	16579334	6749717	7029041	6380446	6868442	6439080	4615668	4091289	5199305	4194127	5328226
106	tyrosine	Amino acid	Phenylalanine & tyrosine metabolism	1299	LC/MS Pos	1516	182.1	60-18-4;	60576942100	C00082	HMDB00158	5256470	6643891	7674298	7192239	6220420	47242040	41451216	42511476	41978280	41340876	19330796	19921510	17538854	17965974	18230916	12862761	10570102	14594595	12041947	14554975
1691.2	tyrosol	Xenobiotics	Food component/Plant	41515	GC/MS	1576.7	179.1	501-94-0;	10393	C06044	HMDB04284	1738095	2833555	3262373	2832782	2364798	23391646	19371970	26048588	21814616	20163960	867723	637433	707705	589064	686704	2314242	1839519	2464569	1899165	2633294
644	UDP-galactose	Carbohydrate	Nucleotide sugars	15860	GC/MS	1973	243.1	2956-16-3;91183-98-1;137868-52-1;	18068	C00052	HMDB00286	296257	698346	697556	781708	976218	3948403	4970031		3845280	2914963	5295531	4264082	4028248	5593199	4259639	1558809
630	UDP-glucose	Carbohydrate	Nucleotide sugars, pentose metabolism	32344	GC/MS	1986	243.1	117756-22-6;	8629	C00029	HMDB00286	3411780	5231048	5229631	5161928	6264748	16390020	16490761	15687909	15547786	14101156	14181276	13018567	12659054	17136616	13287466	8174469	5836826	8710786	8066664	8803402
1277	uracil	Nucleotide	Pyrimidine metabolism, uracil containing	605	GC/MS	1370.4	241	66-22-8;	1174	C00106	HMDB00300	5006264	4059666	3793502	5062219	4937781	20488762	18596022	21947700	20620274	18828768	5691321	7088712	4246886	6672612	6891224	7636483	7736073	8771878	6395885	9638357
1279	uridine	Nucleotide	Pyrimidine metabolism, uracil containing	606	LC/MS Neg	1430	243.1	58-96-8;	6029	C00299	HMDB00296	171485	222853	195283	182841	185418	754631	527201	759636	578127	751890	110159	123234	92942	66040	105941	191734	215306	142797	102259	254471
1287	uridine monophosphate (5' or 3')	Nucleotide	Pyrimidine metabolism, uracil containing	39892	LC/MS Neg	635	323.1	58-97-9;			HMDB00288	146687	66558	111654	65809	42817	32961	34117	58159	40673	45346	92532	94522	101988	71395	91015	76782	75419	90594	86975	75534
200	valine	Amino acid	Valine, leucine and isoleucine metabolism	1649	LC/MS Pos	1040	118.1	72-18-4;	69710186287	C00183	HMDB00883	7425919	9372774	10235713	10036590	9654900	35728848	31348228	34594480	30975672	32087552	21986970	21675410	20401518	22502724	20095036	29142392	26082992	28973396	24820426	31171154
1187	xanthine	Nucleotide	Purine metabolism, (hypo)xanthine/inosine containing	3147	GC/MS	1889.9	353	69-89-6;	1188	C00385	HMDB00292	2294369	4200759	3330403	3555385	4019690	18556326	16220500	19884514	17154288	18317570	4886804	4396661	3697033	4023325	4598137	4253220	3075512	4331114	3226214	4881979
633	xylitol	Carbohydrate	Nucleotide sugars, pentose metabolism	41319	GC/MS	1677.6	217	87-99-0;	6912	C00379	HMDB02917	14912972	22040684	24488756	18245858	23844844	31039342	29690206	35116348	31104742	30712808	19962688	18282960	19906818	23354698	16292332	66592460	56968168	77539176	57192920	70002184

## Sheet: ScaledImpData
											SAMPLE_NAME	DARM-00061	DARM-00062	DARM-00063	DARM-00064	DARM-00065	DARM-00076	DARM-00077	DARM-00078	DARM-00079	DARM-00080	DARM-00086	DARM-00087	DARM-00088	DARM-00089	DARM-00090	DARM-00091	DARM-00092	DARM-00093	DARM-00094	DARM-00095
											SAMPLE_ID	1468817	1468818	1468819	1468820	1468821	1468832	1468833	1468834	1468835	1468836	1468842	1468843	1468844	1468845	1468846	1468847	1468848	1468849	1468850	1468851
											CLIENT_IDENTIFIER	WT_vehicle_1	WT_vehicle_2	WT_vehicle_3	WT_vehicle_4	WT_vehicle_5	WT_PYO_1	WT_PYO_2	WT_PYO_3	WT_PYO_4	WT_PYO_5	WT_AA_1	WT_AA_2	WT_AA_3	WT_AA_4	WT_AA_5	WT_MB_1	WT_MB_2	WT_MB_3	WT_MB_4	WT_MB_5
											BRADFORD_PROTEIN	1.399	2.338	2.328	2.328	2.338	5.194	5.14	4.741	5.145	5.726	5.14	5.151	5.381	6.258	4.762	2.284	2.142	3.397	4.17	3.07
											GROUP	1	1	1	1	1	4	4	4	4	4	6	6	6	6	6	7	7	7	7	7
											GROUP_DESC	WT vehicle	WT vehicle	WT vehicle	WT vehicle	WT vehicle	WT PYO	WT PYO	WT PYO	WT PYO	WT PYO	WT AA	WT AA	WT AA	WT AA	WT AA	WT MB	WT MB	WT MB	WT MB	WT MB
PATHWAY_SORTORDER	BIOCHEMICAL	SUPER_PATHWAY	SUB_PATHWAY	COMP_ID	PLATFORM	RI	MASS	CAS	PUBCHEM	KEGG	HMDB	WT_veh	WT_veh	WT_veh	WT_veh	WT_veh	WT_PYO	WT_PYO	WT_PYO	WT_PYO	WT_PYO	WT_AA	WT_AA	WT_AA	WT_AA	WT_AA	WT_MB	WT_MB	WT_MB	WT_MB	WT_MB
986	1,2-propanediol	Lipid	Ketone bodies	38002	GC/MS	1041	117	57-55-6;		C00583	HMDB01881	0.8797	0.8284	0.9508	0.9041	1.2095	1	1.0393	0.9908	1.0543	0.9951	2.489	0.6046	0.6743	0.9278	0.6829	1.3368	1.2108	1.4932	1.2556	1.3176
1022	1-eicosadienoylglycerophosphocholine*	Lipid	Lysolipid	33871	LC/MS Pos	5696	548.3					0.4023	0.4023	0.4023	0.4023	0.4303	0.576	0.6414	4.5529	0.9064	1.0936	1.907	2.1752	9.6361	4.539	11.1589	1.241	0.7407	0.6391	0.8298	0.42
1014	1-heptadecanoylglycerophosphocholine	Lipid	Lysolipid	33957	LC/MS Pos	5750	510.4	50930-23-9;			HMDB12108	0.5111	0.5111	0.5111	0.5111	1.0369	0.8803	0.9185	4.2537	0.9631	0.6367	2.437	3.8439	17.0975	4.5209	17.7684	1.2739	0.5111	0.5111	0.5111	0.9593
994	1-heptadecanoylglycerophosphoethanolamine*	Lipid	Lysolipid	37419	LC/MS Neg	6029	466.3					0.1689	0.1709	0.6001	0.3082	0.5435	0.508	1.1207	1.9333	1.2939	0.5832	3.1635	3.0947	4.0267	3.7523	1.9976	0.522	0.6989	0.9637	2.8158	1
1057	1-linoleoylglycerol (1-monolinolein)	Lipid	Monoacylglycerol	27447	LC/MS Neg	6226	279.2	2277-28-3;	5283469			0.3723	0.0924	0.1706	0.1801	0.0973	0.9973	2.3282	1.7215	1.2478	1.036	1.845	2.7466	1.5374	1.8234	2.0182	0.9935	1.5856	1.7568	1.9194	1.1203
1019	1-linoleoylglycerophosphocholine	Lipid	Lysolipid	34419	LC/MS Pos	5574	520.4		11988421	C04100		0.1706	0.0887	0.0987	0.1574	1	1.4904	1.8249	11.0801	3.1132	2.8218	2.334	4.1526	13.9624	5.8192	12.3133	1.809	0.4809	1.0463	1.0306	0.6186
998	1-linoleoylglycerophosphoethanolamine*	Lipid	Lysolipid	32635	LC/MS Neg	5725	476.3				HMDB11507	0.0289	0.0428	0.2561	0.0935	0.0802	1.7388	3.2375	3.562	2.2688	2.1651	2.2957	1.8739	2.7386	2.3941	1.606	0.7383	1	1.6127	3.3046	1.1741
1038	1-linoleoylglycerophosphoinositol*	Lipid	Lysolipid	36594	LC/MS Neg	5487	595.3					0.3658	0.2632	0.611	0.8994	0.3609	1.3881	1.7495	2.7391	1.4611	0.7525	4.7058	4.9424	3.7739	4.7163	3.2802	1.3032	1.7838	1.6541	2.785	1.9522
1007	1-myristoylglycerophosphocholine	Lipid	Lysolipid	35626	LC/MS Pos	5481	468.3	20559-16-4;	460604		HMDB10379	0.3702	0.1768	0.1768	0.1768	0.3541	0.749	0.8906	4.0013	1.3253	1.0922	1.479	2.114	8.0913	3.0034	6.8624	1.8291	0.4557	1	0.9164	1.0879
1017	1-oleoylglycerophosphocholine	Lipid	Lysolipid	33960	LC/MS Pos	5700	522.4	19420-56-5;	16081932			0.1566	0.1138	0.1163	0.1829	1.5231	1.7736	1.844	10.8769	3.6488	2.5157	1.8196	3.1235	9.3974	4.3884	9.3334	2.2202	0.694	1.2815	1.3304	0.9298
996	1-oleoylglycerophosphoethanolamine	Lipid	Lysolipid	35628	LC/MS Neg	5928	478.3	89576-29-4;	9547071		HMDB11506	0.0468	0.0708	0.4445	0.1961	0.2176	1.6243	3.4565	3.7885	2.3015	1.8433	1.6644	1.7877	2.1506	2.2939	1.4068	0.9197	1.0816	1.6612	3.501	1.1989
1037	1-oleoylglycerophosphoinositol*	Lipid	Lysolipid	36602	LC/MS Neg	5577	597.4					0.3534	0.2389	0.7979	0.7767	0.6935	1.4901	2.251	2.8001	1.5792	1	2.9275	3.5361	2.6633	3.3362	2.1064	1.3313	2.0813	1.8567	2.6906	2.1698
1043	1-oleoylglycerophosphoserine	Lipid	Lysolipid	19260	LC/MS Neg	5690	522.3		9547099			0.1445	0.105	0.5677	0.5006	0.2486	1.6594	3.7382	2.8478	2.1127	1.3827	1.3096	1.0724	1.1223	1.1459	0.8343	0.7385	1	1.2419	1.6044	1.4041
1012	1-palmitoleoylglycerophosphocholine*	Lipid	Lysolipid	33230	LC/MS Pos	5524	494.3					0.1764	0.112	0.081	0.1654	0.9507	2.5046	2.9729	13.3351	3.9161	3.6639	2.7607	3.4292	10.1227	4.8554	10.1886	2.3808	0.7129	1.4957	1.2731	1
992	1-palmitoleoylglycerophosphoethanolamine*	Lipid	Lysolipid	34565	LC/MS Neg	5661	450.4					0.0312	0.0377	0.2585	0.0932	0.092	2.1473	3.3852	3.6378	2.4497	1.9722	1.6509	1.2593	1.8591	1.4426	1.1714	1.0014	0.9896	1.9924	3.1234	1.3666
1033	1-palmitoleoylglycerophosphoinositol*	Lipid	Lysolipid	36618	LC/MS Neg	5442	569.3					0.3057	0.3218	0.7791	0.7139	0.6948	1.4086	2.1126	2.608	1	0.9113	2.6822	3.5987	2.3576	3.0492	1.9336	1.0664	1.4643	1.5065	2.4896	1.5183
1051	1-palmitoylglycerol (1-monopalmitin)	Lipid	Monoacylglycerol	21127	GC/MS	2119.5	371.3	542-44-9;	14900			1.736	1.9012	1.8874	1.5901	1.8736	0.4613	0.2868	0.4008	0.3394	0.2947	1.1394	1.0914	1.114	0.9426	0.9302	0.503	0.5774	0.6005	0.6024	0.513
1010	1-palmitoylglycerophosphocholine	Lipid	Lysolipid	33955	LC/MS Pos	5671	496.4	17364-16-8;	86554			0.2878	0.2073	0.1917	0.2871	1.266	1.1434	0.9147	5.6493	1.7716	1.7727	1.9581	3.1709	8.3508	3.7737	8.3105	1.6958	0.6064	1.1721	1.1123	1
990	1-palmitoylglycerophosphoethanolamine	Lipid	Lysolipid	35631	LC/MS Neg	5940	452.3		9547069		HMDB11503	0.0676	0.1382	0.494	0.2393	0.2697	0.9437	1.5774	2.0544	1.193	1	1.833	1.5338	2.0353	1.8181	1.4714	0.8798	1.0388	1.3435	2.2388	1.0973
1032	1-palmitoylglycerophosphoinositol*	Lipid	Lysolipid	35305	LC/MS Neg	5573	571.3					0.7963	0.5374	1.5046	1.5524	1.3112	0.6036	1.1029	1.3612	0.6041	0.4116	2.3682	2.746	2.0383	2.6561	1.5916	0.4956	1	0.677	1.2935	0.7435
1015	1-stearoylglycerophosphocholine	Lipid	Lysolipid	33961	LC/MS Pos	5844	524.4	19420-57-6;	497299			0.4965	0.1335	0.2374	0.5002	2.0192	0.5626	0.496	4.3292	1.0412	0.672	1.9234	3.0258	10.8341	4.0199	12.205	1.6361	0.5712	1.0002	1.5362	0.7472
995	1-stearoylglycerophosphoethanolamine	Lipid	Lysolipid	34416	LC/MS Neg	6200	480.4	69747-55-3;	9547068		HMDB11130	0.0943	0.3756	1.1318	0.3809	0.4328	0.59	1.9011	1.7949	1.0553	0.7154	3.8024	1.7956	3.5182	2.16	2.4067	1	1.6823	1.1717	3.1374	1.6386
1035	1-stearoylglycerophosphoinositol	Lipid	Lysolipid	19324	LC/MS Neg	5800	599.4	796963-93-4;				1.0201	0.5875	1.6172	1.4755	1.5507	0.2188	0.4454	1.0991	0.1591	0.2255	2.2391	2.1454	1.7991	3.2408	0.9588	0.2829	0.6065	0.3322	0.9504	0.5673
705	10-heptadecenoate (17:1n7)	Lipid	Long chain fatty acid	33971	LC/MS Neg	5558	267.3	29743-97-3;	5312435			0.3861	0.1677	0.8226	0.8204	0.7446	0.8935	1.4647	1.4993	1	0.7064	2.9427	3.2452	2.4339	3.0295	2.4088	1.2586	1.5	1.5969	2.1216	1.6872
717	10-nonadecenoate (19:1n9)	Lipid	Long chain fatty acid	33972	LC/MS Neg	5775	295.4	73033-09-7;	5312513			0.28	0.0707	0.5669	0.4181	0.4947	0.8127	1.436	1.691	1.0871	0.7351	3.3634	3.397	3.1234	3.6499	2.5991	1.2579	1.8241	1.7076	2.1669	1.6393
1203	2'-deoxyadenosine	Nucleotide	Purine metabolism, adenine containing	1553	LC/MS Pos	1632	252.1	16373-93-6;	13730	C00559	HMDB00101	0.7917	0.8753	1.0721	0.9301	0.9517	0.8632	0.7045	0.801	0.5793	0.5492	1.3157	1.0811	1.3212	1.1448	1.6676	1.654	1.1853	1.5732	1.4278	1.5477
1281	2'-deoxyuridine	Nucleotide	Pyrimidine metabolism, uracil containing	1412	LC/MS Neg	1608	227.1	951-78-0;	13712	C00526	HMDB00012	1.3141	1.8976	1.9572	1.6702	1.6154	0.8285	0.7192	0.8434	0.9516	0.9088	1.2874	0.8122	1.1455	1	0.9159	0.7029	0.5427	0.6988	0.6807	0.8384
1219.1	2'-O-methyladenosine	Nucleotide	Purine metabolism, adenine containing	42607	LC/MS Pos	1876	282.1	2140-79-6;	102213			1.0507	1.3222	1.3784	1.3654	1.0706	5.8492	5.5932	5.43	5.4607	6.0109	0.5967	0.5491	0.6444	0.463	0.6984	0.8784	0.3833	0.8637	0.3754	1.1924
1238	2'-O-methylguanosine	Nucleotide	Purine metabolism, guanine containing	36811	LC/MS Pos	1926	298	2140-71-8;		C04545		1.0813	1.3652	1.6212	1.3809	1.2991	5.485	4.1901	5.0978	4.3779	5.4806	0.3693	0.289	0.3851	0.2178	0.4743	0.9635	0.6537	0.8434	0.4147	1
610	2,3-butanediol	Carbohydrate	Glycolysis, gluconeogenesis, pyruvate metabolism	35691	GC/MS	1075	116.9	24347-58-8;		C03044	HMDB03156	0.3182	0.7223	0.7277	0.5606	0.7202	21.4704	25.8302	21.8315	22.4152	21.9996	1.2572	0.9197	1	1.168	0.9525	2.9987	2.1291	2.714	2.6185	2.6275
1363	2,3-dihydroxyisovalerate	Cofactors and vitamins	Pantothenate and CoA metabolism	38276	GC/MS	1422	131	1756-18-9;	677	C04039		0.7783	1.1144	1.265	1.2837	1.5021	1.699	1.95	1.6922	1.8656	1.6318	0.6156	0.5761	0.7712	0.6308	0.5985	1.5967	0.9624	1.5675	0.8977	0.987
137	2-(4-hydroxyphenyl)propionate	Amino acid	Phenylalanine & tyrosine metabolism	35632	LC/MS Neg	1880	165.1	938-96-5;	102526	C03080		0.2158	0.2158	0.2158	0.2158	0.2158	0.5749	0.5804	0.8613	0.7909	0.899	0.5862	0.4316	0.4416	0.2158	0.3743	1.5063	1.5404	1.7403	1.7954	1.7092
36	2-amino-3-hydroxybutanedioic acid	Amino acid	Alanine and aspartate metabolism	37440	GC/MS	1641	218	7298-99-9;	5425			1	1.3022	1.8896	1.3781	1.6568	0.848	0.8138	0.7426	0.7155	0.5051	0.8301	0.8511	0.9699	0.8515	0.6845	0.6011	0.5501	0.7973	0.714	0.8144
77	2-aminoadipate	Amino acid	Lysine metabolism	6146	LC/MS Pos	794	162.1	542-32-5;1118-90-7;	469	C00956	HMDB00510	0.9479	1.1927	1.3489	1.0244	1.1911	1.6687	1.2264	1.3953	1.237	1.291	1.487	1.3456	1.5611	1.2385	1.891	1.0999	0.7982	1.283	1	1.0972
278	2-aminobutyrate	Amino acid	Butanoate metabolism	1577	GC/MS	1215.7	130	1492-24-6;	4396916971251	C02261	HMDB00650	0.132	0.2037	0.2176	0.2031	0.2191	1.4944	1.341	1.4603	1.4017	1.2643	1.1033	1.0854	0.9441	1.3595	0.9718	1.4294	1.3669	2.235	2.4002	1.73
273.3	2-aminopentanoate	Amino acid	Urea cycle; arginine-, proline-, metabolism	37426	GC/MS	1279	144.1	760-78-1;	5255804824	C01826		0.2538	0.4532	0.4553	0.4536	0.5203	1.5789	1.7252	1.6341	1.7877	1.4417	1.5079	1.5596	1.2185	2.2296	1.6355	1.0539	1	1.8584	2.0978	1.1537
786	2-hydroxyglutarate	Lipid	Fatty acid, dicarboxylate	37253	GC/MS	1576	247	40951-21-1;	43	C02630	HMDB00606	0.9187	1.8356	1.7558	1.5439	1.7023	11.2445	11.3894	11.8682	9.6319	10.9196	0.1349	0.1307	0.1587	0.1032	0.1032	0.9006	0.6467	2.0214	0.5405	0.7758
584	2-isopropylmalate	Carbohydrate	Glycolysis, gluconeogenesis, pyruvate metabolism	15667	GC/MS	1578.1	275.1	3237-44-3;	77	C02504	HMDB00402	1.1417	1.28	1.2771	1.1811	1.566	2.1644	1.6214	2.2624	1.9858	2.3228	0.8036	0.8873	0.8707	0.8341	0.8665	0.7947	0.7547	0.9162	0.7833	0.8246
1020	2-linoleoylglycerophosphocholine*	Lipid	Lysolipid	35257	LC/MS Pos	5544	520.4					0.1801	0.0879	0.1166	0.1039	0.9116	2.0305	2.4061	12.1072	3.7605	3.0608	2.2276	3.3868	12.5193	5.4069	12.7776	2.4368	0.5979	1.18	1.1056	1.0884
999	2-linoleoylglycerophosphoethanolamine*	Lipid	Lysolipid	36593	LC/MS Neg	5650	476.4					0.0251	0.1602	0.4736	0.31	0.241	2.5655	4.7442	4.8878	2.8062	2.9471	3.1027	2.5168	3.3711	2.5627	2.3983	0.8795	0.9598	1.5953	3.4497	1.4752
1018	2-oleoylglycerophosphocholine*	Lipid	Lysolipid	35254	LC/MS Pos	5640	522.4					0.1664	0.0908	0.1278	0.1367	1	2.2025	1.7781	11.2707	4.0122	3.382	1.1343	2.1111	7.2196	2.527	6.659	2.4789	0.809	1.5685	1.2626	1.373
997	2-oleoylglycerophosphoethanolamine*	Lipid	Lysolipid	35687	LC/MS Neg	5848	478.3					0.0449	0.1356	0.6597	0.2868	0.3222	2.3187	3.9573	3.7228	3.5449	3.5544	1.5571	1.3678	1.736	1.6952	1.3566	0.7999	0.8502	1.2692	2.1411	1.0775
1042	2-oleoylglycerophosphoinositol*	Lipid	Lysolipid	37232	LC/MS Neg	5571	597.5					0.1763	0.0915	0.4542	0.5752	0.4306	1.3576	2.4577	3.0195	1.8118	1.3249	2.9795	3.5345	2.4346	2.8264	2.1192	0.8823	1.6122	1.5043	2.1613	1.6778
1044	2-oleoylglycerophosphoserine*	Lipid	Lysolipid	37948	LC/MS Neg	5577	522.3					0.1156	0.1156	0.2629	0.4003	0.2867	1.4018	3.6105	2.5293	2.5014	1.8272	1.1989	1.3287	1.1405	1.2619	0.7153	0.4906	0.7615	1.0349	1.027	0.973
1013	2-palmitoleoylglycerophosphocholine*	Lipid	Lysolipid	35819	LC/MS Pos	5482	494.3					0.0933	0.0798	0.0798	0.1224	0.4793	1.7636	2.2381	13.3517	3.5993	2.8428	0.9295	1.4154	6.5049	1.8457	6.2106	1.8477	0.4748	0.9653	1.0347	1.1232
993	2-palmitoleoylglycerophosphoethanolamine*	Lipid	Lysolipid	36619	LC/MS Neg	5611	450.3					0.0495	0.063	0.485	0.1484	0.1646	2.4639	4.4991	4.2007	2.8371	3.0807	1.1236	1.2274	1.096	0.8676	0.9223	0.9147	0.7616	1.3504	2.6878	1.2161
991	2-palmitoylglycerophosphoethanolamine*	Lipid	Lysolipid	35688	LC/MS Neg	5790	452.3					0.0738	0.1596	0.532	0.2535	0.2245	0.8529	1.7999	3.1907	1.2364	0.9462	2.0431	1.5384	2.655	1.7183	1.2487	0.7702	1.0638	1.4997	3.2786	1.0693
1460	2-pyrrolidinone	Xenobiotics	Chemical	31675	GC/MS	1190.9	142	616-45-5 ;	12025		HMDB02039	0.3382	1.2544	1.3301	0.5109	0.6383	3.8496	3.2779	6.583	3.5362	5.6767	6.482	3.8724	5.1667	5.4896	2.8092	0.7229	0.4679	0.6973	1.796	0.553
1351	3'-dephosphocoenzyme A	Cofactors and vitamins	Pantothenate and CoA metabolism	18289	LC/MS Neg	2010	686.2	3633-59-8;	444485	C00882	HMDB01373	0.6424	0.7408	0.7588	1.0141	1.1517	1.5417	1.693	2.306	1.9212	1.8995	2.6833	2.7672	2.507	3.0831	2.937	0.6272	0.609	0.8713	0.7192	0.7038
107	3-(4-hydroxyphenyl)lactate	Amino acid	Phenylalanine & tyrosine metabolism	32197	LC/MS Neg	1395	181.1	6482-98-0;	9378	C03672	HMDB00755	0.6601	0.9357	0.9308	0.9759	0.899	8.9239	7.0669	8.2519	8.6394	8.0112	0.3651	0.3724	0.3688	0.236	0.2754	1.0813	1	1.174	1.2267	1.0179
1518.13	3-aminobutyrate	Xenobiotics	Chemical	42564	GC/MS	1252	116.1	541-48-0;	10932			0.1498	0.2778	0.2713	0.2911	0.2877	1.7234	1.3513	1.6401	1.6057	1.4276	1.854	1.5883	1.6284	1.7994	1.4671	0.9961	0.839	1.335	1.1537	1
1095	3-hydroxy-3-methylglutaryl CoA	Lipid	Mevalonate metabolism	1760	LC/MS Neg	1620	910.1	103476-21-7;	84	C00356	HMDB01375	0.5879	0.9698	0.9851	0.8872	0.9119	2.0329	2.3067	1.9155	1.785	1.9172	1.5425	1.5965	1.4059	1.8752	1.7034	0.8328	0.6163	1	0.9862	0.9894
984	3-hydroxybutyrate (BHBA)	Lipid	Ketone bodies	542	GC/MS	1203.5	116.9	625-72-9;	441	C01089	HMDB00357	0.6036	0.6458	0.6082	0.6613	0.7292	1.8664	2.0261	1.7507	2.0332	1.9819	3.201	2.8663	2.7543	3.9334	2.8446	0.9749	0.8277	1.3788	1.3249	0.9189
761	3-hydroxypropanoate	Lipid	Fatty acid, monohydroxy	42103	GC/MS	1187.1	177.1	503-66-2;	5459847	C01013	HMDB00700	0.5063	1.2577	0.935	1.0123	1.7416	0.8042	1	0.8415	0.9886	1.0503	6.3891	5.8117	5.6051	8.626	5.3624	1.2816	1.0614	1.6602	1.5131	1.2715
56	3-methylhistidine	Amino acid	Histidine metabolism	15677	GC/MS	1799.7	218.1	368-16-1;	649696971061	C01152	HMDB00479	0.1409	0.1409	0.2279	0.1409	0.1409	2.1712	1.6429	2.2432	1.8129	2.3854	0.5967	0.4704	0.786	0.4497	0.3988	1	0.5899	1.5125	1.4187	1.137
597	3-phosphoglycerate	Carbohydrate	Glycolysis, gluconeogenesis, pyruvate metabolism	1414	GC/MS	1754	299	80731-10-8;		C00597	HMDB00807	1	1.1526	1.365	1.2805	2.0304	0.9048	0.8439	0.8077	0.9049	0.8543	0.6943	0.5602	0.5752	0.9676	0.6326	1.3103	1.0259	1.5702	1.2877	1.3427
291	4-acetamidobutanoate	Amino acid	Guanidino and acetamido metabolism	1558	LC/MS Pos	1724	146.1	3025-96-5;	18189	C02946	HMDB03681	0.8251	0.8178	1.0611	1	0.6137	1.3534	1.2581	1.6461	1.2129	1.551	1.2197	1.11	1.0329	1.454	1.0635	0.9019	0.9061	1.2197	0.9645	0.78
242	4-amino-2-hydroxybutyate	Amino acid	Cysteine, methionine, SAM, taurine metabolism	20877	GC/MS	1646.7	174	40371-51-5;	27339296999098			1.154	1.2319	1.3132	1.6177	1.4422	1.294	1.172	1.1896	1.3572	1	0.593	0.7528	0.5408	0.811	0.5067	0.2174	0.2168	0.4085	0.3548	0.3014
290	4-guanidinobutanoate	Amino acid	Guanidino and acetamido metabolism	15681	LC/MS Pos	1085	146.1	463-003;463-00-3;	500	C01035	HMDB03464	0.6846	1.0337	0.9515	1.0513	1	1.7966	1.9611	1.7728	1.8699	1.8369	1.094	1.0344	1.0788	1.3453	1.0709	0.4486	0.4237	0.6867	0.6965	0.4866
762	4-hydroxybutyrate (GHB)	Lipid	Fatty acid, monohydroxy	34585	GC/MS	1277	233.1	502-85-2;	10413	C00989	HMDB00710	0.2205	0.4429	0.427	0.3881	0.4641	2.932	2.0832	2.7548	2.2852	2.1294	1.1035	1.0081	0.9566	1	0.6645	2.2558	1.6072	2.1799	2.0089	2.3091
40	4-hydroxyglutamate	Amino acid	Glutamate metabolism	40499	GC/MS	1644.2	244.1	2485-33-8;	439902	C03079	HMDB01344	2.1439	3.1648	3.4246	3.0188	3.8495	0.2175	0.5353	0.1961	0.1961	0.1961	0.5584	0.5969	0.1961	0.5641	0.4957	0.1961	0.1962	0.1961	0.1961	0.2395
1371	5-(2-Hydroxyethyl)-4-methylthiazole	Cofactors and vitamins	Thiamine metabolism	27673	GC/MS	1403.9	215	137-00-8;	1136	C04294		0.5868	0.5868	0.5868	0.5868	0.5868	1.0667	1.0566	1.4161	1.0731	1.1354	1.38	1.015	1.2	0.9645	0.7617	0.7964	0.5868	1.0649	1.137	0.9549
1322	5-aminolevulinate	Cofactors and vitamins	Hemoglobin and porphyrin metabolism	2290	LC/MS Pos	711	132	5451-09-2;	1377048523	C00430	HMDB01149	0.6433	0.6636	0.6553	0.6624	0.7265	2.0412	1.658	2.2984	1.7504	1.8663	0.7496	0.7087	0.8184	0.5502	0.7435	4.1478	4.1382	3.6962	3.8961	3.9987
187	5-hydroxylysine	Amino acid	Valine, leucine and isoleucine metabolism	15685	GC/MS	1789.5	232.1	13204-98-3;	1029	C01211	HMDB00450	0.169	0.2908	0.2989	0.2326	0.2695	1.2024	1.1719	1.1909	1.3151	1.0633	3.0537	2.4929	2.4356	2.2029	2.4322	1.438	1	1.7032	1.4674	1.6461
149.1	5-hydroxymethyl-2-furoic acid	Amino acid	Phenylalanine & tyrosine metabolism	42040	GC/MS	1559.1	271.1	6338-41-6;	80642		HMDB02432	0.2239	0.1209	0.3103	0.1209	0.281	0.6606	1	0.7502	1.1465	0.7621	2.2406	1.8316	1.7957	2.6755	2.2791	2.0669	1.6699	2.2547	1.3722	1.875
281	5-methylthioadenosine (MTA)	Amino acid	Polyamine metabolism	1419	LC/MS Pos	2427	298.1	2457-80-9;	439176	C00170	HMDB01173	0.627	0.9692	1.1109	1	0.8593	0.8858	1.1351	0.841	0.9657	0.9417	1.8481	2.0166	1.6833	2.064	2.0432	1.0772	0.9132	1.4882	1.2671	1.3398
297	5-oxoproline	Amino acid	Glutathione metabolism	1494	LC/MS Neg	744	128.2	98-79-3;	7405	C01879	HMDB00267	0.4022	0.5402	0.4004	0.5605	0.4851	1.2024	1.6951	1.0591	1.8368	1.5243	1.0511	1.1192	0.8867	1.2132	0.9232	1	1.4204	1.4486	1.5593	1.1889
810	6-aminocaproate	Lipid	Fatty acid, amino	20715	LC/MS Pos	1282	132.1	60-32-2;	517030564	C02378	HMDB01901	1	1	1	1	1	1	1	1	1	1	1	1	1	1	1	1	1	1	1	1
1593.1	6-oxopiperidine-2-carboxylic acid	Xenobiotics	Drug	43231	GC/MS	1529.7	170.1	34622-39-4;	3014237			0.1152	0.2484	0.3227	0.2872	0.1536	2.0004	2.2941	2.0914	2.1592	2.1287	1.2009	1.0603	1.0382	1.6034	0.8913	0.9618	0.6981	1.3941	1.2352	1.2822
613	6-phosphogluconate	Carbohydrate	Nucleotide sugars, pentose metabolism	15442	GC/MS	2060.4	387.2	921-62-0;53411-70-4;	91493	C00345	HMDB01316	0.5274	0.5907	0.6073	0.6129	0.6571	2.9786	2.9017	2.0717	2.9247	2.8658	0.8767	0.7111	0.7451	1.0952	0.7529	1	0.9494	1.0689	1.2834	0.981
1352	acetyl CoA	Cofactors and vitamins	Pantothenate and CoA metabolism	32484	LC/MS Neg	1900	808.1	102029-73-2;	444493	C00024	HMDB01206	0.0646	0.0646	0.0646	0.0646	0.0646	0.8886	1.7066	1.4152	1.4986	1.4584	0.7231	0.3609	0.9919	0.5581	0.9885	0.5775	0.0646	0.7791	1.0081	0.6385
901	acetylcarnitine	Lipid	Carnitine metabolism	32198	LC/MS Pos	1203	204.2	5080-50-2;	7045767	C02571	HMDB00201	0.1865	0.2679	0.28	0.2721	0.2397	1.1075	1.1377	1.0905	1.1667	1.0931	1.0843	1	1.0961	1.0838	1.0965	1.0522	0.8431	1.0271	1.0084	0.9355
1198	adenine	Nucleotide	Purine metabolism, adenine containing	554	GC/MS	1804.2	264	73-24-5;	190	C00147	HMDB00034	0.4736	0.621	0.7614	0.6967	0.6678	1.2505	1.5602	1.6217	1.6777	1.536	2.2662	1.7973	1.8266	2.1508	1.9359	1.0578	0.8943	1.4269	1.3041	1.2003
1199	adenosine	Nucleotide	Purine metabolism, adenine containing	555	LC/MS Pos	1650	268.1	58-61-7;	60961	C00212	HMDB00050	1.5906	1.3	1.1126	1.2372	1.0988	0.2699	0.1588	0.4338	0.3567	0.3184	1.7902	1.5975	1.7606	1	1.5331	0.7116	0.7858	0.8806	0.7283	0.5724
1206	adenosine 2'-monophosphate (2'-AMP)	Nucleotide	Purine metabolism, adenine containing	36815	LC/MS Pos	1625	348.1	130-49-4;		C00946	HMDB11617	1.4984	2.2219	2.1373	2.1755	2.0858	5.7745	6.1399	5.5224	5.4961	5.1984	0.3857	0.3376	0.412	0.5145	0.4311	0.7064	0.8318	1	0.8643	1.0678
1210	adenosine 5'-diphosphate (ADP)	Nucleotide	Purine metabolism, adenine containing	3108	LC/MS Neg	800	426.1	20398-34-9;	6022	C00008	HMDB01341	0.0583	1.1906	0.0464	1.1662	1.573	0.7428	2.5631	0.496	2.3624	2.4795	0.0301	0.4602	0.0462	0.8934	0.0501	0.147	1.2571	0.1813	1.7447	0.3858
1208	adenosine 5'-monophosphate (AMP)	Nucleotide	Purine metabolism, adenine containing	32342	LC/MS Pos	1210	348.1	149022-20-8;	15938965	C00020	HMDB00045	0.8126	0.8258	1.0382	0.9382	0.8853	0.9634	0.9306	1.2045	1.0282	1	1.8621	1.6347	1.7998	1.6901	2.0306	1.2239	0.974	1.485	1.2323	1.3659
1335	adenosine 5'diphosphoribose	Cofactors and vitamins	Nicotinate and nicotinamide metabolism	558	LC/MS Neg	964	558.1	68414-18-6;	4475880	C00301	HMDB01178	0.2918	0.2918	0.2918	0.2918	0.2918	1.4469	1.7904	1.1445	1.6157	0.8739	0.6905	0.9116	0.6974	1.1639	0.842	0.778	0.7251	1.175	1.0884	0.8522
1216	adenylosuccinate	Nucleotide	Purine metabolism, adenine containing	18360	LC/MS Neg	569	462.1	19046-78-7;	195	C03794	HMDB00536	0.4609	0.7099	0.6843	0.6847	0.6187	1.4812	1.8855	2.0188	1.8408	2.129	1.0414	0.9919	1.0713	0.952	1.3152	1.4417	1.1803	2.1518	2.1287	1.6663
32	alanine	Amino acid	Alanine and aspartate metabolism	1126	LC/MS Pos	650	90.1	56-41-7;	59507311724	C00041	HMDB00161	0.8633	0.8897	1.002	0.8973	0.6683	1.1942	1.0141	1.2456	1	1.1585	0.8817	1.0312	0.9429	0.9092	1.159	2.1764	2.7324	1.8887	1.8144	2.358
1248	allantoin	Nucleotide	Purine metabolism, urate metabolism	1107	GC/MS	1809.8	518.3	97-59-6;	204	C02350	HMDB00462	0.3089	0.5102	0.486	0.4406	0.4582	0.8542	1.0381	1.0216	1	1.4035	1.8335	2.4556	2.13	2.7784	1.1828	1.278	0.9092	1.7677	1.2244	1.3014
19	allo-threonine	Amino acid	Glycine, serine and threonine metabolism	15142	GC/MS	1417.8	219	28954-12-3;	992896995276	C05519	HMDB04041	0.5361	0.66	1	0.1984	0.1984	4.197	0.1984	0.1984	0.1984	3.2083	0.1984	0.1984	0.1984	0.1984	0.1984	0.1984	0.1984	0.1984	0.1984	0.1984
658	alpha-ketoglutarate	Energy	Krebs cycle	33453	GC/MS	1779	419.1	305-72-6;328-50-7;22202-68-2;	51	C00026	HMDB00208	1.3276	1.9869	1.3342	1.451	3.3653	0.4078	0.178	0.3271	0.178	0.178	0.178	0.178	0.2623	0.178	0.178	0.178	0.1877	0.178	0.178	0.178
634	arabinose	Carbohydrate	Nucleotide sugars, pentose metabolism	575	GC/MS	1631.6	217	28697-53-2;	66308	C00216	HMDB00646	0.328	0.7232	0.8171	0.7554	0.7069	2.5707	1.9948	2.1449	2.3165	2.0935	0.9458	1	1.0611	1.0046	0.9418	1.2753	1.1593	2.1923	1.3667	1.399
615	arabitol	Carbohydrate	Nucleotide sugars, pentose metabolism	15318	LC/MS Neg	721	151.2	7643-75-6;	94154		HMDB01851,HMDB00568	0.7353	1.206	1.3301	1.1128	0.8048	1.6429	1.5123	1.4261	1.8061	1.3469	1.6187	0.9443	1.0727	0.8678	0.9878	1.6789	0.9486	1.0302	1.5442	1.1017
1303	arabonate	Cofactors and vitamins	Ascorbate and aldarate metabolism	37516	GC/MS	1736	292.1	7643-75-7;	122045		HMDB00539	0.2925	0.5445	0.648	0.5943	0.5564	3.418	2.8242	3.1891	3.0731	2.7907	2.373	2.3181	2.4079	3.1258	2.1642	1	0.7367	1.3394	1.1771	0.9533
255	arginine	Amino acid	Urea cycle; arginine-, proline-, metabolism	1638	GC/MS	1608.5	142	1119-34-2;	5246487232	C00062	HMDB00517	0.3351	0.6739	0.8592	0.5201	0.7641	3.2575	3.5356	3.8885	3.5973	3.4346	1.146	0.8545	1	0.8888	0.8568	1.3323	0.9535	1.5169	1.4791	1.4384
270	argininosuccinate	Amino acid	Urea cycle; arginine-, proline-, metabolism	15497	GC/MS	2157	446.3	156637-58-0;	828	C03406	HMDB00052	0.2075	0.3552	0.4565	0.4291	0.6852	3.3119	3.3743	4.3678	3.5173	3.0531	1.3521	0.9657	1.2728	1	1.1403	1.2779	0.7571	1.6263	1.5433	1.3094
25	asparagine	Amino acid	Alanine and aspartate metabolism	11398	GC/MS	1651.2	231	70-47-3;	62676992089	C00152	HMDB00168	0.1886	0.3109	0.3596	0.3149	0.3352	1.9275	2.1165	2.1575	2.3359	1.9084	2.29	2.1475	2.0616	2.4987	1.7854	0.8941	0.6936	1.3387	1.1357	1
337.08	asparagylisoleucine	Peptide	Dipeptide	42976	LC/MS Pos	2070	246.2					0.7985	1.0805	1.1777	1.1111	1.3107	2.1002	1.6332	1.4489	1.4982	1.924	1	0.8519	0.928	1.1399	1.1635	0.4285	0.4318	0.6604	0.6217	0.5339
337.09	asparagylleucine	Peptide	Dipeptide	42980	LC/MS Pos	2170	246.2					0.8773	1.3003	1.6038	1.4282	1.6795	2.2425	1.387	1.5478	1.8787	1.7002	0.7618	0.5739	0.7403	1.015	0.8558	0.4643	0.5118	0.674	0.51	0.6937
24	aspartate	Amino acid	Alanine and aspartate metabolism	15996	GC/MS	1529.7	232	56-84-8;	5960	C00049	HMDB00191	0.4066	0.417	0.5061	0.4624	0.3607	0.9372	2.279	1.5096	1.9472	2.5189	7.9706	7.2407	6.537	9.5477	7.4949	0.5446	0.4989	0.7348	1	0.7227
390	aspartylleucine	Peptide	Dipeptide	40068	LC/MS Pos	2310	247.2	3062-14-4;	332962			1.0602	1.6386	1.6093	1.5591	1.9257	1.5968	1.8235	1.4824	1.6115	1.586	0.324	0.2985	0.3467	0.4083	0.3677	0.2785	0.203	0.349	0.307	0.295
340	aspartylphenylalanine	Peptide	Dipeptide	22175	LC/MS Pos	2538	281.1	13433-09-5;	93078		HMDB00706	1.0891	1.8122	1.787	1.7897	1.8329	1.0345	1.104	0.9734	1.0116	1.2673	0.2359	0.3014	0.3868	0.3374	0.2359	0.2359	0.438	0.2359	0.3263	0.3445
252	assymetric dimethylarginine (ADMA)	Amino acid	Urea cycle; arginine-, proline-, metabolism	15743	LC/MS Pos	776	203.2	65005-57-4;		C03626	HMDB01539	0.7137	0.7191	0.8157	0.7102	0.7444	1.8669	1.8671	1.8068	1.9816	1.7379	1.0748	1.0727	1.1562	1.1526	1.0181	1	0.9001	1.2311	1.0373	0.9779
28	beta-alanine	Amino acid	Alanine and aspartate metabolism	55	GC/MS	1451.8	174	56-41-7;107-95-9;	2394755801	C00099	HMDB00056	0.5702	0.3963	0.3958	0.7533	0.5059	2.694	2.4927	1.7983	2.6707	1.8282	2.4687	3.0507	2.1755	3.1362	2.7605	0.8334	1.0421	1.6841	0.8635	1
21	betaine	Amino acid	Glycine, serine and threonine metabolism	3141	LC/MS Pos	721	118.2	107-43-7;	247	C00719	HMDB00043	0.2211	0.2773	0.2731	0.2806	0.2862	1.0163	1.0677	1.0727	1.1114	1.1167	1.3563	1.4104	1.3699	1.4158	1.2663	1.1505	1.1093	1.1987	1.2072	1.1422
1305.1	biocytin	Cofactors and vitamins	Biotin metabolism	42971	LC/MS Pos	2278	373.3	576-19-2;	709866083814			0.1433	0.1214	0.0829	0.0829	0.1115	1.123	0.8822	0.877	1.0918	0.8112	1.1187	1.0383	0.9947	1.1153	1.0865	0.9252	0.8003	1.0809	0.6467	1.3364
899	carnitine	Lipid	Carnitine metabolism	15500	LC/MS Pos	702	162.2	461-05-2;	10917	C00318		0.5919	0.667	0.6673	0.6714	0.7837	1.1909	1.0651	1.2971	1.2319	1.3294	1.4303	1.4301	1.4689	1.1462	1.4366	1.3116	1.1751	1.6476	1.3909	1.5251
954	choline phosphate	Lipid	Glycerolipid metabolism	34396	LC/MS Pos	695	184.1	72556-74-2;	135437	C00588		1.2041	1.2866	1.2802	1.2589	0.9946	0.807	0.7329	1.0144	0.9242	0.8841	1.1366	1	1.027	0.8711	0.955	0.9772	0.8348	0.8775	0.7907	0.7972
220	citramalate	Amino acid	Valine, leucine and isoleucine metabolism	22158	GC/MS	1490.7	247	6236-10-8;	1081	C00815	HMDB00426	0.4241	0.4478	0.5712	0.4396	0.713	1.4858	1.6516	1.6607	1.5205	1.5959	3.1015	2.9178	4.1164	4.1552	2.3998	1.4655	1.5686	2.6059	2.9307	2.3071
648	citrate	Energy	Krebs cycle	1564	GC/MS	1763.4	273.1	77-92-9;	311	C00158	HMDB00094	1.0794	1.7634	1.7686	1.6882	2.4304	0.4113	0.1976	0.4039	0.2294	0.3189	0.1456	0.0852	0.1275	0.0816	0.0629	1.2972	1.2988	1.0753	0.653	1.7603
1350	coenzyme A	Cofactors and vitamins	Pantothenate and CoA metabolism	2936	LC/MS Neg	1600	766.1	85-61-0;18439-24-2;	317	C00010	HMDB01423	0.6231	0.6783	0.7143	0.882	0.7563	1.7413	2.1552	1.9568	2.1462	2.05	2.3012	2.4832	2.0956	3.3432	2.5726	0.7929	0.7797	1.0124	0.8725	0.9228
229	cystathionine	Amino acid	Cysteine, methionine, SAM, taurine metabolism	15705	GC/MS	1979.6	218.1	535-34-2;	4083111834	C02291	HMDB00099	0.6285	0.962	1.0304	0.854	0.9638	1.4109	1.4215	1.4041	1.4743	1.4289	5.4296	5.8359	4.9648	7.7337	5.5268	0.6217	0.5556	0.7569	0.7204	0.789
224	cysteine	Amino acid	Cysteine, methionine, SAM, taurine metabolism	31453	GC/MS	1560.1	218	52-90-4;56-89-3;	58626419722	C00097	HMDB00574	0.6701	1	1.0709	0.9321	1.1449	2.4451	2.0988	2.0902	2.4935	2.6218	2.3671	2.2552	2.3396	2.5332	2.384	0.6989	0.5097	0.9773	0.7058	0.8595
299	cysteine-glutathione disulfide	Amino acid	Glutathione metabolism	35159	LC/MS Pos	821	427.1	13081-14-6;	4247235		HMDB00656	1.1121	0.971	1.3526	0.9284	0.9223	5.8055	4.359	1.9757	2.861	2.7331	0.5841	0.9187	0.7615	0.6404	0.7526	0.6369	2.0342	2.3668	1.2791	1
376	cysteinylglycine	Peptide	Dipeptide	37642	GC/MS	1763	240.9	19246-18-5;	65270	C01419	HMDB00078	0.3197	0.5138	0.5764	0.4975	0.4768	1.6474	1.7621	1.6192	1.8307	1.5729	2.1963	2.3539	2.1584	2.7193	2.1768	0.9618	0.7102	1.1876	1	1.0565
724	dihomo-linoleate (20:2n6)	Lipid	Long chain fatty acid	17805	LC/MS Neg	5722	307.3	2091-39-6;	6439848	C16525		0.2397	0.1171	0.5888	0.4501	0.428	1	1.9057	1.911	1.2208	0.9631	4.3976	4.9524	4.1308	5.0728	3.096	1.4147	2.18	1.8563	3.2301	1.9289
678	dihomo-linolenate (20:3n3 or n6)	Lipid	Essential fatty acid	35718	LC/MS Neg	5600	305.4	17046-59-2 ;	5312529	C03242	HMDB02925	0.1549	0.0796	0.3214	0.301	0.2518	1.2313	2.4647	2.204	1.7262	1.1999	3.014	3.5808	2.4477	4.6164	2.8627	1.3807	1.973	2.2522	3.6814	1.9416
3	dimethylglycine	Amino acid	Glycine, serine and threonine metabolism	5086	GC/MS	1030	57.9	1118-68-9;	6971056673	C01026	HMDB00092	0.3671	0.1471	0.2036	0.1647	0.3234	1.7702	1.8153	1.3393	1.6323	1.6228	2.0547	1.7327	1.6391	1.942	1.2874	1.121	1	1.4206	1.2405	1.3921
722	eicosenoate (20:1n9 or 11)	Lipid	Long chain fatty acid	33587	LC/MS Neg	5955	309.4				HMDB02231	0.2483	0.1385	0.7753	0.4664	0.4923	1.0992	1.8652	2.2171	1.2728	1	3.3147	3.4627	3.3257	3.6491	2.261	1.2382	1.9294	1.7602	2.8696	1.6402
1145	ergosterol	Lipid	Sterol/Steroid	27553	GC/MS	2346.1	363.3	57-87-4;	444679	C01694	HMDB00878	0.798	1.6947	1.3942	1.3711	1.5114	0.8642	0.7062	0.9359	0.9036	0.7486	1	0.9443	1.0717	1.0756	1.1964	0.8492	0.7925	0.7483	0.7102	0.7117
1818	erythritol	Xenobiotics	Sugar, sugar substitute, starch	20699	GC/MS	1517.5	217	149-32-6;		C00503	HMDB02994	0.2994	0.4644	0.4978	0.4925	0.5729	2.1499	1.922	2.1575	2.1336	1.9605	1.218	1.1339	1.117	1.3409	1.1034	1	0.7593	1.2179	1.0019	0.9146
515	erythronate*	Carbohydrate	Aminosugars metabolism	33477	GC/MS	1546.9	292.1	88759-55-1;	2781043		HMDB00613	0.5184	0.8643	1	0.9406	0.7994	3.662	4.2437	3.7841	4.5811	3.5599	11.3888	10.1639	10.5302	16.0564	10.0992	0.9926	0.74	1.1851	1.1268	0.9629
955	ethanolamine	Lipid	Glycerolipid metabolism	1497	GC/MS	1304	174.1	141-43-5;		C00189	HMDB00149	0.435	0.2725	0.235	0.3624	0.3274	1.9193	1.927	1.8857	2.3091	1.5733	1.3834	1.8608	1.1855	1.8286	1.5328	1.0291	1	1.8908	1.1645	1.0115
1365	flavin adenine dinucleotide (FAD)	Cofactors and vitamins	Riboflavin metabolism	2134	LC/MS Neg	2413	784.1	146-14-5;84366-81-4;	643975	C00016	HMDB01248	0.7273	0.9827	1.0121	0.9692	1.0612	0.9618	0.9882	0.929	1.1154	1.0657	1.4995	1.4459	1.354	1.8195	1.6555	0.6999	0.6773	1.0142	1	0.9049
1367	flavin mononucleotide (FMN)	Cofactors and vitamins	Riboflavin metabolism	15797	LC/MS Neg	2395	455.1	130-40-5;	710	C00061	HMDB01520	0.5312	0.6073	0.6244	0.613	0.7723	1.3538	1.337	1.1677	1.4601	1.472	1.6529	1.7187	1.615	2.1223	1.9283	1.0101	0.8601	1.1753	0.9264	1
537	fructose	Carbohydrate	Fructose, mannose, galactose, starch, and sucrose metabolism	577	GC/MS	1758	217	57-48-7;	5984	C00095	HMDB00660	0.4891	0.723	0.7988	0.706	0.7691	8.9697	7.1621	9.0231	10.1712	7.3035	0.1927	0.1927	1.3323	0.1927	1.1322	0.92	1.08	2.2546	1.7631	1.1507
592	fructose-6-phosphate	Carbohydrate	Glycolysis, gluconeogenesis, pyruvate metabolism	12021	GC/MS	1994.9	315.1	103213-47-4;		C05345	HMDB00124	0.8719	0.8187	0.8899	0.9326	1.0222	2.7627	2.5714	2.613	2.7881	2.2788	0.9671	0.8155	0.9465	1	0.8692	0.6998	0.7247	1.0184	0.9187	0.8863
663	fumarate	Energy	Krebs cycle	1643	GC/MS	1382.1	245	100-17-8;		C00122	HMDB00134	0.3727	1	1.08	0.6722	1.3734	2.4585	2.8633	3.5848	2.7692	2.8293	0.8778	0.5885	0.5978	0.706	0.8142	1.2567	0.6838	1.5068	1.4822	1.2289
538	galactitol (dulcitol)	Carbohydrate	Fructose, mannose, galactose, starch, and sucrose metabolism	1117	GC/MS	1849.2	319.1	608-66-2;	11850	C01697	HMDB00107	0.4785	0.8593	0.9156	0.8918	0.9028	9.7845	8.6156	10.3447	11.6299	9.495	2.0703	2.4647	2.3429	3.0945	2.1349	0.8648	0.6141	1.1736	1.0644	0.816
47	gamma-aminobutyrate (GABA)	Amino acid	Glutamate metabolism	1416	GC/MS	1539.7	304.1	56-12-2;	6992099119	C00334	HMDB00112	0.6882	0.7218	0.7121	0.7772	0.4077	4.8776	5.0033	4.5222	5.4098	5.048	3.3564	3.6287	2.9529	3.8403	2.5676	0.7167	0.8284	1.5344	1.4697	0.7329
461	gamma-glutamyl-2-aminobutyrate	Peptide	gamma-glutamyl	37092	GC/MS	1904	403.2					0.5086	0.7821	0.7286	0.6622	0.5245	1.8985	1.5211	1.9894	1.6111	1.4922	1.1831	1.4421	1.7564	1.5345	1.4947	0.5366	0.821	1.0415	1.2071	0.766
464	gamma-glutamylcysteine	Peptide	gamma-glutamyl	1778	LC/MS Pos	1274	251.1	636-58-8;	842	C00669	HMDB01049	0.8984	1.1531	1.3283	1.0962	0.9289	0.9869	1.2827	1.1597	1.0411	1.0332	1.1532	1.2335	1.1783	1.065	1.2485	0.2652	0.2521	0.4804	0.2223	0.4014
468	gamma-glutamylglutamine	Peptide	gamma-glutamyl	2730	LC/MS Pos	806	276.1	10148-81-9;	150914		HMDB11738	0.8596	0.9487	1.2037	0.8754	0.9542	2.9477	2.6866	2.7567	2.4758	2.3566	0.9703	0.7851	1.0242	0.7694	0.9809	1.0383	0.7911	1.1899	1	1.1685
465	gamma-glutamylglycine	Peptide	gamma-glutamyl	33949	GC/MS	1934	375.2	1948-29-4;	165527		HMDB11667	0.3109	0.3205	0.4075	0.3053	0.5092	1.1363	1.0388	1.2789	1	1.04	1.8311	1.7307	1.3806	1.7543	1.433	1.494	1.2088	1.6677	2.1746	1.629
463	gamma-glutamylisoleucine*	Peptide	gamma-glutamyl	34456	LC/MS Pos	2644	261.2				HMDB11170	0.5041	1.0022	0.765	0.8506	0.9882	2.1117	1.544	2.2331	1.6421	1.5087	1.0167	1.5421	0.956	0.7464	1.0832	0.825	0.7414	1.235	1	1.0311
462	gamma-glutamylleucine	Peptide	gamma-glutamyl	18369	LC/MS Pos	2744	261.2	2566-39-4;	151023		HMDB11171	0.2286	0.4591	0.5495	0.4642	0.5383	2.4129	1.9493	2.469	2.0591	2.1037	1.1672	1.3504	1.5056	1.017	1.1556	1.0429	0.983	0.9684	0.9716	1.1428
470	gamma-glutamylphenylalanine	Peptide	gamma-glutamyl	33422	LC/MS Pos	2846	295.1	7432-24-8;	111299		HMDB00594	0.9754	1.1661	1.1856	1.1736	1.1458	2.4146	2.2938	2.2383	2.0277	2.3517	0.9943	0.9287	0.9553	0.9751	1	0.6819	0.781	0.8132	0.8362	1.0161
471	gamma-glutamyltyrosine	Peptide	gamma-glutamyl	2734	LC/MS Pos	2073	311.2	7432-23-7;	94340			0.7482	1.0435	1.2364	1.1321	1.1185	3.8167	3.6442	3.7603	4.414	3.7025	1	0.8959	0.9676	0.6156	1.0317	0.5022	0.4934	0.7639	0.6596	0.6312
460	gamma-glutamylvaline	Peptide	gamma-glutamyl	32393	LC/MS Pos	2040	247.2	2746-34-1;			HMDB11172	0.2908	0.3373	0.5184	0.5153	0.4708	1.9887	1.2727	1.835	1.5445	1.3918	1.0972	0.9871	1.1249	1	0.8832	1.4334	1.1476	1.7078	1.386	1.9059
620	gluconate	Carbohydrate	Nucleotide sugars, pentose metabolism	587	GC/MS	1879.4	333	527-07-1;	10690	C00257	HMDB00625	0.3687	0.9572	0.9896	1.0019	0.9058	2.1413	2.1832	2.7285	2.4602	2.6611	1.469	1.283	1.3409	1.4243	1.3524	0.3527	0.3059	0.4262	0.4187	0.4361
589	glucose	Carbohydrate	Glycolysis, gluconeogenesis, pyruvate metabolism	20488	GC/MS	1866.8	217.1	50-99-7;	79025	C00031	HMDB00122	0.6594	0.7433	0.8235	0.8203	0.9274	1.4028	1.0304	1.4742	1.355	1.3186	1.3929	1.3125	1.2458	0.9513	1.2435	1	0.8691	1.1265	0.9632	1.0181
588	glucose 1-phosphate	Carbohydrate	Glycolysis, gluconeogenesis, pyruvate metabolism	15561	GC/MS	2017	299.1	56401-20-8;	65533	C00103	HMDB01586	0.1896	0.4629	0.4324	0.2462	0.3609	0.9524	0.895	1.3656	1.4236	1	1.259	1.5743	1.6344	2.0478	1.7944	1.7451	0.9248	1.0129	2.5089	1.262
587	glucose-6-phosphate (G6P)	Carbohydrate	Glycolysis, gluconeogenesis, pyruvate metabolism	31260	GC/MS	2042.7	387.2	103192-55-8;		C00668	HMDB01401	0.7714	0.7963	0.8974	0.8811	1.1746	2.91	2.7772	2.6545	3.0613	2.5117	0.9628	0.7993	0.8943	1.0343	0.8456	0.6971	0.728	1	0.9396	0.8771
39	glutamate	Amino acid	Glutamate metabolism	57	GC/MS	1611.9	246	56-86-0;	611	C00025	HMDB03339	0.5976	0.8043	0.8471	0.8111	0.8658	1.0197	0.9794	1.0606	1.0141	0.9038	1.74	1.871	1.7877	2.0758	1.7784	1.3999	1.21	1.6325	1.5358	1.4811
44	glutamate, gamma-methyl ester	Amino acid	Glutamate metabolism	33487	LC/MS Pos	1062	162.1	1499-55-4 ;	73913			0.3088	0.3863	0.49	0.4437	0.1274	1.7275	1.9658	2.1311	1.7676	1.5551	1.8401	1.6908	1.6502	2.0183	1.4453	1.4179	0.9838	1.7516	1.1603	1.1362
45	glutamine	Amino acid	Glutamate metabolism	53	LC/MS Pos	684	147.2	56-85-9;	5961	C00064	HMDB00641	0.6977	0.7827	0.8828	0.9376	1.0116	1.236	1.5327	1.2387	1.5289	1.6003	0.8973	0.9744	0.9892	1.102	1.0131	1	1.1609	1.0574	1.2392	1.0384
69	glutarate (pentanedioate)	Amino acid	Lysine metabolism	396	GC/MS	1433.6	261	110-94-1;	4418048	C00489	HMDB00661	0.6759	1.1749	1.1442	1.0198	1.2154	1.259	0.9592	1.3432	1.265	1.3712	3.1616	2.9422	3.0453	8.6211	3.6492	0.9255	0.6782	1.0631	0.8197	0.5686
298	glutathione, oxidized (GSSG)	Amino acid	Glutathione metabolism	27727	LC/MS Pos	1535	613.1	103239-24-3;	6535911215652	C00127	HMDB03337	0.0963	0.1746	0.1423	0.1458	0.1774	2.2789	2.3697	3.0019	2.919	2.8918	1	0.6734	1.0645	0.8246	1.0315	1.8525	1.1631	1.7505	1.9856	1.7833
295	glutathione, reduced (GSH)	Amino acid	Glutathione metabolism	2127	LC/MS Neg	806	306.1	70-18-8;	124886	C00051	HMDB00125	0.6602	0.9226	0.9953	0.8346	0.8065	1.2366	1.365	1.9564	1.3642	1.6805	3.3195	3.0594	3.223	3.2941	3.1486	1.0003	0.8085	1.0037	0.9281	1
585	glycerate	Carbohydrate	Glycolysis, gluconeogenesis, pyruvate metabolism	1572	GC/MS	1360.7	189	600-19-1;	752	C00258	HMDB00139	0.6395	1	1.0862	0.9852	1.2344	1.3091	1.2827	1.1046	1.348	1.0144	0.8046	0.7465	0.8042	0.9057	0.7791	3.9012	3.3086	5.7389	6.9434	3.7341
959	glycerol	Lipid	Glycerolipid metabolism	15122	GC/MS	1311	205	56-81-5;	753	C00116	HMDB00131	0.5647	0.5909	0.5977	0.5859	0.5735	1.8705	1.5939	2.0611	1.8205	1.9867	1.3209	1.2076	1.3846	1.1767	1.1359	10.8815	10.7069	13.9711	15.4419	11.4518
961	glycerol 3-phosphate (G3P)	Lipid	Glycerolipid metabolism	15365	GC/MS	1719.7	357.1	29849-82-9;	754	C00093	HMDB00126	0.479	0.7895	0.8048	0.571	0.7447	0.9558	1.0112	1.1867	1.1103	0.9322	1.2854	1.1475	1.1829	1.2692	1	2.0626	1.6512	3.5691	3.5086	2.1358
957	glycerophosphoethanolamine	Lipid	Glycerolipid metabolism	37455	GC/MS	1906	357.1	33049-08-0;	123874	C01233	HMDB00114	0.7934	1.249	1.3801	1.1268	1.4866	1.4081	1	1.6112	1.1742	1.1838	0.6448	0.5938	0.65	0.5809	0.6005	0.8296	0.6384	0.8987	0.8874	0.8815
962	glycerophosphorylcholine (GPC)	Lipid	Glycerolipid metabolism	15990	LC/MS Pos	694	258.1	28319-77-9;	657272	C00670	HMDB00086	1.2741	1.3091	1.2495	1.1393	1.2198	0.5725	0.4132	0.6027	0.4241	0.4563	0.7126	0.7401	0.6762	0.6148	0.7763	0.5191	0.5131	0.4283	0.3917	0.5287
1	glycine	Amino acid	Glycine, serine and threonine metabolism	11777	GC/MS	1166	101.9	56-40-6;	5257127750	C00037	HMDB00123	0.3865	0.6435	0.654	0.5609	0.6508	1.6992	1.4259	1.7389	1.4651	1.5918	1.048	1	0.9252	1.1559	0.8792	1.5053	1.3121	1.5498	1.5498	1.5686
1430	glycolate (hydroxyacetate)	Xenobiotics	Chemical	15737	GC/MS	1119	177	79-14-1;	3698251757	C00160	HMDB00115	1.5047	1.669	1.4492	1.7394	2.487	1.0134	0.8991	0.8302	1.0293	0.8594	0.7207	0.6364	0.6429	0.63	0.5977	0.8887	0.9132	1.0525	0.8814	0.8802
315	glycylisoleucine	Peptide	Dipeptide	36659	LC/MS Pos	2080	189.1	19461-38-2;				0.7962	1.1845	1.3095	1.5124	1.6615	2.8543	2.0446	2.2386	2.1592	2.2035	0.9972	0.9789	1.174	1.0524	1.1095	0.6821	0.6363	0.9834	0.6635	1
316	glycylleucine	Peptide	Dipeptide	34398	LC/MS Pos	2236	189.1	869-19-2;	928431548899	C02155	HMDB00759	0.6799	1	1.318	1.2121	1.4968	2.6362	1.9701	2.0947	1.9268	2.2854	1.0269	0.9474	0.9648	1.1802	1.1401	0.721	0.6428	0.9587	0.6947	1.0628
319	glycylphenylalanine	Peptide	Dipeptide	33954	LC/MS Neg	2193	221.2	3321-03-7;	154934492953			0.6976	1.2288	1.206	1.1279	1.4356	1.2407	1.616	0.815	1.4505	1.2773	0.5646	0.9897	0.8194	0.8672	0.595	0.5646	0.7491	0.5646	1.0103	0.5646
314	glycylproline	Peptide	Dipeptide	22171	GC/MS	1874.8	373.1	704-15-4;	30136256993386		HMDB00721	0.9137	1.1878	1.1333	1.2009	1.2977	1.9831	2.3517	2.104	2.2845	2.1042	0.7549	0.6225	0.5258	0.6368	0.6495	0.5988	0.5081	0.8825	0.598	0.6445
320	glycyltyrosine	Peptide	Dipeptide	33958	LC/MS Neg	1446	237.2	658-79-7;	928296994980			0.4995	1.0099	0.8836	1.2375	0.9901	1.7701	1.2794	1.7934	1.3134	1.6877	1.0973	1.1707	0.9613	1.1097	1.2913	0.5816	0.6009	0.5738	0.7479	0.7965
311	glycylvaline	Peptide	Dipeptide	18357	LC/MS Pos	1572	175.1	1963-21-9;	27248076994979			0.9157	1.0527	1.1816	0.8146	1.3422	3.0391	2.1898	2.3423	2.4616	2.2813	1.3224	0.9277	0.4594	0.9125	1.5032	0.929	0.4594	0.4594	0.4594	0.4594
1220	guanine	Nucleotide	Purine metabolism, guanine containing	418	GC/MS	1942.3	352.1	73-40-5;	764	C00242	HMDB00132	0.8856	1.1169	1.0926	1.1721	1.4566	3.8132	3.8274	4.2926	4.3099	4.5034	2.0563	2.1764	1.8176	2.2466	1.8536	0.9675	0.8501	1.3115	1.0485	1.1027
1224	guanosine	Nucleotide	Purine metabolism, guanine containing	1573	LC/MS Neg	1675	282.1	118-00-3;	6802	C00387	HMDB00133	1.0434	1.21	1	1.2286	1.1016	4.4151	3.2297	4.3612	4.0432	4.5836	1.0241	0.8331	0.905	0.8513	0.8934	0.6885	0.9958	0.9375	0.7504	0.8341
1227	guanosine 5'- monophosphate (5'-GMP)	Nucleotide	Purine metabolism, guanine containing	2849	LC/MS Pos	1300	364	5550-12-9;	761	C00144	HMDB01397	1.1297	1.1503	1.354	1	1.2011	0.1328	0.1414	0.3736	0.2322	0.3007	0.4201	0.2817	0.4491	0.2167	0.6936	1.6447	1.3183	1.5503	1.8008	1.9811
53	histidine	Amino acid	Histidine metabolism	59	LC/MS Neg	757	154.1	5934-29-2;	7733651426	C00135	HMDB00177	0.2533	0.3075	0.4128	0.291	0.2417	2.1722	2.4603	2.2489	2.3495	2.0553	0.8888	0.8312	0.9321	0.7464	0.8233	1.3976	1.1363	1.3791	1	1.3505
62	histidinol	Amino acid	Histidine metabolism	15316	GC/MS	1790.2	254.1	1596-64-1;	165271	C00860	HMDB03431	0.2286	0.5902	0.5578	0.4576	0.5593	1.5573	2.502	2.1955	2.5629	2.9725	1.4398	2.1747	1.5856	2.0415	1.2776	330.631	197.179	363.37	272.861	281.193
650	homocitrate	Energy	Krebs cycle	39601	LC/MS Neg	568.8	205.1	3562-74-1;	439459	C01251	HMDB03518	0.9599	1.4703	1.4091	1.3633	1.8732	2.6929	1.9885	2.7695	2.0176	2.3251	0.6719	0.6168	0.7238	0.6605	0.5934	2.5373	1.9156	2.3189	1.4667	2.2251
243	homocysteine	Amino acid	Cysteine, methionine, SAM, taurine metabolism	40266	GC/MS	1648.2	234	454-29-5;	778	C00155	HMDB00742	0.2356	0.4988	0.5989	0.4364	0.4963	2.1607	1.8735	1.8952	1.9813	1.6026	1.9745	2.0379	1.8048	2.5713	1.8246	0.8932	0.6783	1.2165	1	1.2312
12	homoserine	Amino acid	Glycine, serine and threonine metabolism	23642	GC/MS	1471	218.1	672-15-1;	126476971022	C00263	HMDB00719	0.6345	1.0756	1.1452	1	1.0312	2.8302	4.5426	3.2866	4.0512	3.9994	3.3197	3.6791	3.5803	5.2116	3.7911	1.0368	0.7256	2.6302	1.7948	0.8318
232	hypotaurine	Amino acid	Cysteine, methionine, SAM, taurine metabolism	590	GC/MS	1598.5	188	300-84-5;	107812	C00519	HMDB00965	0.3481	0.4283	0.457	0.4824	0.4668	2.0405	2.3043	1.6626	2.3688	1.7391	1.6649	1.8144	1.656	2.0626	1.6894	0.8932	0.9941	1.3499	1	1.0839
1190	hypoxanthine	Nucleotide	Purine metabolism, (hypo)xanthine/inosine containing	3127	GC/MS	1759.2	265	68-94-0;	790	C00262	HMDB00157	0.3299	0.6816	0.5227	0.5655	1	8.6616	7.4163	9.0071	8.5112	9.2866	1.03	1.1609	0.9917	0.9639	0.9419	2.3666	2.3273	2.1169	1.8724	3.3131
63	imidazole lactate	Amino acid	Histidine metabolism	15716	GC/MS	1810.3	153	14403-45-3;	440129	C05568	HMDB02320	0.254	0.3618	0.3534	0.3434	0.3088	1.1056	1.4235	1.1288	1.3751	1.4086	0.643	0.6339	0.4283	0.5051	0.1912	1	0.4733	1.5669	0.7292	0.7222
1192	inosine	Nucleotide	Purine metabolism, (hypo)xanthine/inosine containing	1123	LC/MS Neg	1600	267.2	58-63-9;		C00294	HMDB00195	1.8854	0.6408	0.6311	1.0247	0.7565	2.1194	1.6296	1.9455	1.8347	2.4986	0.8518	0.8904	0.7928	0.7858	0.9244	0.6427	1.1091	1.2347	0.5862	0.7647
974	inositol 1-phosphate (I1P)	Lipid	Inositol metabolism	1481	GC/MS	2057.8	318.1	106032-59-1;		C04006	HMDB00213	0.8507	0.963	0.8577	0.952	1.0244	1.6401	1.974	1.5095	1.7986	1.3969	1.8261	1.6568	1.7647	2.3537	1.5932	0.8668	0.7237	1.0289	0.8841	1
595	Isobar: fructose 1,6-diphosphate, glucose 1,6-diphosphate, myo-inositol 1,4 or 1,3-diphosphate	Carbohydrate	Glycolysis, gluconeogenesis, pyruvate metabolism	36984	LC/MS Neg	572	339					0.1854	0.2823	0.4495	0.272	0.5185	1.8739	1.9196	1.7074	1.7613	1.6402	0.959	0.7892	1	1.0082	1.2797	1.0514	0.7585	1.4157	1.1717	1.4726
629	Isobar: ribulose 5-phosphate, xylulose 5-phosphate	Carbohydrate	Nucleotide sugars, pentose metabolism	37288	GC/MS	1935	357.2					0.6229	0.7669	0.7662	0.8242	0.8375	2.2404	1.9934	2.465	1.9305	1.7092	1.3004	1.5233	1.0938	1.4789	1.4074	0.9218	0.6653	1	0.8013	0.8698
519	Isobar: UDP-acetylglucosamine, UDP-acetylgalactosamine	Carbohydrate	Aminosugars metabolism	38673	LC/MS Neg	661	606.1					0.236	0.3688	0.2584	0.314	0.3605	1.64	1.773	1.5485	1.7438	1.692	1.1855	1.2808	1	1.3102	1.0063	0.9156	0.9163	1.0997	1.2696	1.0834
190	isoleucine	Amino acid	Valine, leucine and isoleucine metabolism	1125	LC/MS Pos	1614	132.1	73-32-5;	791	C00407	HMDB00172	0.2765	0.3515	0.366	0.3666	0.3559	1.4965	1.2056	1.3879	1.2973	1.2812	1.1061	1.0092	1.0116	1.0324	1	0.9823	0.9034	1.0756	1.0381	1.1186
406	isoleucylglycine	Peptide	Dipeptide	40008	LC/MS Pos	1732	189.2	868-28-0;	342532			0.7384	1.2208	1.1061	1.1294	1.2634	3.0915	3.0607	2.3623	2.6809	2.9422	1	0.8924	1.5118	1.5708	1.0635	0.6973	0.5698	0.9846	0.7053	0.7703
358.1	isoleucylthreonine	Peptide	Dipeptide	42968	LC/MS Neg	2250	231.3					0.8615	1.469	1.1819	1.3775	1.5634	2.3559	2.5203	1.8385	2.4133	2.9301	0.878	0.9159	0.9404	1.0931	0.7648	0.5158	0.6977	0.7147	0.816	0.7028
152	kynurenine	Amino acid	Tryptophan metabolism	15140	LC/MS Pos	1902	209.1	2922-83-0;	1611666971029	C00328	HMDB00684	0.6587	0.9267	1.0249	0.6844	1.0396	1.2318	1.1401	1.9956	1.4773	1.6959	1.0679	0.8458	0.9978	0.8945	1.4666	1.0565	0.5133	1.2879	0.9983	0.7692
1143	lanosterol	Lipid	Sterol/Steroid	1128	GC/MS	2388	393.3	79-63-0;	246983	C01724	HMDB01251	1.4307	2.347	2.2014	2.2973	2.578	1.518	1.0734	1.4229	1.3961	1.4808	0.1001	0.1262	0.1351	0.1458	0.0705	0.7783	0.7467	0.7016	0.4091	0.7843
191	leucine	Amino acid	Valine, leucine and isoleucine metabolism	60	LC/MS Pos	1674	132.2	61-90-5;	70457986106	C00123	HMDB00687	0.3928	0.5756	0.5749	0.5561	0.6165	2.1709	2.1094	2.316	2.1759	2.3182	1.4566	1.2919	1.3103	1.2595	1.2081	1.0418	0.9133	1	0.7733	1.2034
673	linoleate (18:2n6)	Lipid	Essential fatty acid	1105	LC/MS Neg	5533	279.3	60-33-3;	5280450	C01595	HMDB00673	0.4948	0.2573	1.0068	0.9781	0.8488	0.9436	1.3564	1.4362	1	0.7725	2.4556	2.551	2.2544	2.4474	2.0384	0.9096	1.0459	1.1345	1.557	1.2329
677	linolenate [alpha or gamma; (18:3n3 or 6)]	Lipid	Essential fatty acid	34035	LC/MS Neg	5450	277.3			C06427	HMDB01388	0.3432	0.1726	0.6023	0.5585	0.5036	1.0482	1.8191	1.7811	1.248	1	2.3267	2.587	2.0632	3.1864	2.2735	0.8437	1.0593	1.2911	1.9374	1.2422
75	lysine	Amino acid	Lysine metabolism	1301	LC/MS Pos	603	147.2	56-87-1;	5962	C00047	HMDB00182	0.8665	0.8268	0.9612	0.9383	0.885	1.7297	1.4426	1.6539	1.6122	1.5404	1	0.8948	1.0129	0.7573	0.9645	0.9089	0.8641	0.9219	0.6324	1.004
667	malate	Energy	Krebs cycle	1303	GC/MS	1502	233	6915-15-7;	525	C00149	HMDB00156	0.7243	1.1415	1.2205	1.1605	1.3743	1.3789	1.2981	1.7541	1.4209	1.3574	1.182	0.978	1.1638	1.0922	1.1639	1	0.6964	1.3686	1.1893	1.0115
548	mannitol	Carbohydrate	Fructose, mannose, galactose, starch, and sucrose metabolism	15335	GC/MS	1839	319.1	69-65-8;	6251	C00392	HMDB00765	0.0701	0.1174	0.1476	0.1118	0.1235	1.0988	1.0395	1.0588	1.0784	1.0741	1.2467	1.2271	1.1672	1.016	1.0448	1.7912	1.4419	2.2153	1.9777	1.8591
554	mannose-6-phosphate	Carbohydrate	Fructose, mannose, galactose, starch, and sucrose metabolism	1470	GC/MS	2035.9	387.2	70442-25-0;104872-94-8;		C00275	HMDB01078	0.9775	0.9572	0.9753	0.9828	1.2299	2.3974	2.3531	2.3377	2.6114	2.0454	1	0.7274	0.8534	0.9718	0.8315	0.6925	0.6379	0.7817	0.8708	0.7399
704	margarate (17:0)	Lipid	Long chain fatty acid	1121	LC/MS Neg	5733	269.3	506-12-7;	10465		HMDB02259	0.7548	0.4184	1.2096	1	0.9594	0.7006	1.2929	1.1092	0.8103	0.7121	2.73	2.8528	2.5833	2.9987	1.9499	0.7436	1.0546	0.7899	1.1171	0.9319
237	methionine	Amino acid	Cysteine, methionine, SAM, taurine metabolism	1302	LC/MS Pos	1252	150.1	63-68-3;	69920876137	C00073	HMDB00696	0.5074	0.6234	0.6694	0.6342	0.7442	2.35	2.184	2.1329	2.1581	2.0402	1.1474	1.1015	1.1547	1	1.1825	1.1487	0.949	1.2262	0.9399	1.3277
1294	methylphosphate	Nucleotide	Purine and pyrimidine metabolism	37070	GC/MS	1221	240.9	7023-27-0;	13130			0.5481	0.2993	0.3038	0.437	0.5302	1.5088	1.6943	1.251	1.6543	1.3018	1.1881	1.2118	0.9861	1.1218	1	1.0864	1.1198	1.3385	1.2449	1.0258
971	myo-inositol	Lipid	Inositol metabolism	19934	GC/MS	1924.9	217	87-89-8;		C00137	HMDB00211	0.5215	0.6902	0.6399	0.7353	0.6911	6.8691	6.7117	7.0603	7.3375	6.2027	6.6654	6.7121	6.0339	6.6264	5.9548	0.9634	0.7971	1.2596	1	1.1515
698	myristate (14:0)	Lipid	Long chain fatty acid	1365	GC/MS	1789.7	285.2	544-63-8;	11005	C06424	HMDB00806	0.424	0.5321	0.4774	0.341	0.4933	1.1519	1	1.1038	1.1669	1.1076	1.6921	1.7302	1.7919	1.6914	1.5437	1.1048	0.9696	1.3925	1.3101	1.122
699	myristoleate (14:1n5)	Lipid	Long chain fatty acid	32418	LC/MS Neg	5338	225.3	544-64-9 ;	5281119	C08322	HMDB02000	0.6164	0.3616	0.4698	0.4225	0.4404	2.5284	2.7422	3.4134	2.4732	2.3017	0.8925	1.0567	1.0514	1	0.9732	2.5451	2.557	3.0594	3.5941	2.4666
81	N-6-trimethyllysine	Amino acid	Lysine metabolism	1498	GC/MS	1583	318.2	23284-33-5;	159659	C03793	HMDB01325	0.1878	0.3075	0.3153	0.4014	0.5011	1.1154	1.2704	1.3354	1.5282	1.3035	1.3138	1.1904	1.1554	1.2668	1.2365	1.1095	0.6254	1.1711	1	0.7677
31	N-acetyl-beta-alanine	Amino acid	Alanine and aspartate metabolism	37432	GC/MS	1420	158	3025-95-4;	76406	C01073		0.3186	0.4257	0.387	0.4043	0.4949	1.5877	1.7366	1.7435	1.9413	2.0408	3.1739	2.9132	3.2667	4.5718	2.9166	0.8443	0.5373	1.8642	1.3174	1
33	N-acetylalanine	Amino acid	Alanine and aspartate metabolism	1585	GC/MS	1307.5	158	97-69-8;	88064	C02847	HMDB00766	0.1302	0.1501	0.1508	0.1606	0.1495	2.1071	2.0586	2.0472	2.1309	2.0819	1.077	1.1407	1	1.683	0.9022	1.4472	1.7807	2.4269	2.3622	2.0074
257	N-acetylarginine	Amino acid	Urea cycle; arginine-, proline-, metabolism	33953	LC/MS Pos	1087	217.2	155-84-0;	674271615663	C02562	HMDB04620	0.7258	0.9505	1.0165	0.988	0.9135	2.1252	1.764	2.1838	2.0256	1.8246	0.8655	0.653	1.0779	0.6999	0.6571	1.175	1	1.2238	1.0424	1.2909
35	N-acetylaspartate (NAA)	Amino acid	Alanine and aspartate metabolism	22185	GC/MS	1648.5	274	997-55-7;997-55-7 ;	65065	C01042	HMDB00812	0.9522	1.4625	1.6317	1.343	1.7119	0.7591	0.6399	0.725	0.6354	0.666	1.9732	2.1309	1.6799	2.8868	1.9335	0.3937	0.3018	0.4787	0.4445	0.382
511	N-acetylglucosamine	Carbohydrate	Aminosugars metabolism	15096	GC/MS	1934.5	245	7512-17-6;	24139	C00140	HMDB00215	2.1856	2.3253	2.3718	1.8996	3.1709	0.5785	0.4912	0.6067	0.5309	0.6708	1.2269	0.8315	0.8501	0.8078	0.8558	0.7495	0.9353	1.0411	1	0.6824
513	N-acetylglucosamine 6-phosphate	Carbohydrate	Aminosugars metabolism	15107	GC/MS	2096.2	387.2	102029-88-9;	10040501	C00357	HMDB02817	0.5555	0.9571	1.1361	0.9599	1.0739	2.6912	2.6912	2.8925	2.8657	2.5578	0.7463	0.7165	0.7256	0.9732	0.6489	1	0.8128	1.2463	1.0332	1.3486
50	N-acetylglutamate	Amino acid	Glutamate metabolism	15720	LC/MS Pos	1492	190.1	5817-08-3;	1549099	C00624	HMDB01138	1.226	1.5703	1.722	1.4891	1.63	0.6884	0.6003	0.7307	0.8945	0.6149	1.8867	1.7991	1.9615	2.2903	1.8877	1	0.7781	1.0661	0.8788	0.9102
52	N-acetylglutamine	Amino acid	Glutamate metabolism	33943	LC/MS Neg	783	187.1	2490-97-3;	182230	C02716	HMDB06029	0.8012	1.2342	1.0276	1.03	1.2808	2.0594	2.3127	1.8452	2.2794	2.2074	0.5781	0.5557	0.556	0.6439	0.4657	0.1981	0.2466	0.2268	0.2413	0.2076
4	N-acetylglycine	Amino acid	Glycine, serine and threonine metabolism	27710	GC/MS	1396.4	143.9	543-24-8;	10972		HMDB00532	0.0878	0.1618	0.1879	0.1392	0.1782	1.3706	1.1455	1.3801	1.2884	1.2614	0.9886	1	0.979	1.5366	1.0582	1.931	1.7222	2.8241	2.7941	2.0768
54	N-acetylhistidine	Amino acid	Histidine metabolism	33946	LC/MS Neg	913	196.2	39145-52-3;	75619	C02997		0.5357	0.4688	0.9321	0.4069	0.3763	2.8868	2.645	3.0608	2.5101	2.6036	0.2332	0.2872	0.2332	0.2332	0.2332	0.3651	0.5021	0.5667	0.5094	0.6392
239	N-acetylmethionine	Amino acid	Cysteine, methionine, SAM, taurine metabolism	1589	LC/MS Neg	1805	190.1	65-82-7;	448580	C02712	HMDB11745	0.7221	1.1483	1.1668	1.1175	1.1579	1.5196	1.6628	1.3499	1.6124	1.561	0.8587	0.9177	0.9073	1.2757	0.8303	0.4543	0.5026	0.6824	0.613	0.5225
131	N-acetylphenylalanine	Amino acid	Phenylalanine & tyrosine metabolism	33950	LC/MS Neg	2590	206.2	2018-61-3;	74839	C03519	HMDB00512	0.5292	1.1685	1	1.1621	1.1022	1.3038	1.6633	1.1737	1.5081	1.599	0.958	1.3268	1.1402	2.3236	0.8928	0.3278	0.277	0.2753	0.3513	0.3848
283	N-acetylputrescine	Amino acid	Polyamine metabolism	37496	LC/MS Pos	895	131.1	18233-70-0;	122356	C02714	HMDB02064	0.8615	0.9828	1.0868	1	1.0256	8.1219	5.5199	7.3908	5.3488	6.6142	0.1638	0.1001	0.1338	0.1473	0.1442	1.1374	1.0362	1.5165	1.3631	1.4335
10	N-acetylserine	Amino acid	Glycine, serine and threonine metabolism	37076	GC/MS	1526	218	97-14-3;	65249		HMDB02931	1	1.5793	1.625	1.4983	1.7892	1.4754	1.2607	1.4183	1.3089	1.4138	0.597	0.5638	0.5598	0.7501	0.5086	0.2733	0.2676	0.3726	0.3216	0.3115
18	N-acetylthreonine	Amino acid	Glycine, serine and threonine metabolism	33939	LC/MS Neg	846	160.1	17093-74-2;	4651717	C01118		0.7531	0.9785	1.053	0.9015	1	2.9485	2.3461	2.7762	2.3174	2.4866	1.0014	0.9825	0.9204	0.9274	0.8611	1.4528	1.2153	1.4894	1.3339	1.4285
132	N-acetyltyrosine	Amino acid	Phenylalanine & tyrosine metabolism	32390	LC/MS Neg	1677	222.2	537-55-3 ;	68310		HMDB00866	0.6932	1.0285	1.066	0.9967	0.9336	1.1042	1.4111	1.213	1.4682	1.5708	1.5643	1.6074	1.4665	2.088	1.3534	0.3163	0.3219	0.4189	0.4641	0.3772
196	N-acetylvaline	Amino acid	Valine, leucine and isoleucine metabolism	1591	LC/MS Pos	2654	160.1	96-81-1;	66789		HMDB11757	0.3856	0.7412	1.1599	0.6724	0.563	1.0193	1.2597	1.302	1	1.2313	1.7991	1.8524	1.932	3.5182	1.7449	0.6252	0.6216	1.0341	1.0416	0.9698
264	N-alpha-acetylornithine	Amino acid	Urea cycle; arginine-, proline-, metabolism	32984	LC/MS Pos	724	175.1	6205-08-9;	6992102439232	C00437	HMDB03357	0.7687	1.0725	1.0436	1.0805	1.1877	3.7311	4.2951	3.1848	4.159	4.265	0.7846	1.0315	0.8845	1.598	1	0.8342	0.8704	0.8881	1.121	0.6791
34	N-carbamoylaspartate	Amino acid	Alanine and aspartate metabolism	1594	GC/MS	1749	257.1	923-37-5;	5460257	C00438	HMDB00828	0.3035	0.3035	0.3035	0.3035	0.3035	1.4366	3.5192	1.461	3.1921	3.4223	0.3035	0.4343	0.5634	0.5572	0.4575	0.3035	0.3035	0.3035	0.3035	0.3035
231	N-formylmethionine	Amino acid	Cysteine, methionine, SAM, taurine metabolism	2829	LC/MS Neg	1541	176.1	4289-98-9;	439750	C03145	HMDB01015	0.1937	0.3518	0.319	0.3383	0.4098	0.9314	1.2416	0.9606	1.2351	1.2133	1.5792	1.6466	1.5216	2.3217	1.3717	1.0054	1	1.3626	1.5016	1.1409
1236	N1-methylguanosine	Nucleotide	Purine metabolism, guanine containing	31609	LC/MS Pos	1850	298.1	2140-65-0;	96373		HMDB01563	0.867	0.8995	1.1668	1.0257	1.0765	2.5266	2.1376	2.4053	2.095	2.1579	1	0.8491	1.1081	0.9106	1.0015	1.0439	0.5432	1.0171	0.6075	0.942
1239	N2,N2-dimethylguanosine	Nucleotide	Purine metabolism, guanine containing	35137	LC/MS Pos	2157	312.1	2140-67-2;	92919		HMDB04824	0.7091	0.8435	0.8641	1.1041	0.9479	2.4609	2.3742	1.5178	2.5404	3.0908	1.1745	1.2436	1.325	1.2714	1.1762	0.8882	0.6079	1	0.8827	1.0813
85	N6-acetyllysine	Amino acid	Lysine metabolism	36752	LC/MS Neg	1056	187.1	692-04-6;	699197892832	C02727	HMDB00206	0.385	0.6015	0.4735	0.3977	0.5844	1.1765	0.7505	1.5511	0.95	1.1447	2.0068	1.7508	1.9868	1.7383	1.5822	1.7186	1.7288	1.5296	1.6657	2.2009
1242	N6-carbamoylthreonyladenosine	Nucleotide	Purine metabolism, guanine containing	35157	LC/MS Pos	2656	413	24719-82-2;				0.7438	1.0158	1.1084	0.7614	1.2808	3.1332	2.251	2.7116	2.62	2.7221	0.665	0.7041	0.8871	0.7808	0.763	0.6406	0.4159	0.979	0.601	0.7715
1324	nicotinamide	Cofactors and vitamins	Nicotinate and nicotinamide metabolism	31480	GC/MS	1493.7	151	98-92-0;	936	C00153	HMDB01406	0.3131	0.5814	0.6348	0.4813	0.6524	2.2021	2.6793	2.2535	2.1408	1.8828	1.5815	1.0117	1.3503	1.8787	1.1577	0.9212	0.6368	1.114	1.1222	1.1245
1327	nicotinamide adenine dinucleotide (NAD+)	Cofactors and vitamins	Nicotinate and nicotinamide metabolism	5278	LC/MS Neg	1411	661.8	53-84-9;	1.08977e+18	C00003	HMDB00902	0.3415	0.5274	0.5608	0.5602	0.5557	1.1865	1.3222	1.1645	1.2497	1.1187	1.4421	1.346	1.3622	1.5501	1.5584	1.0227	0.8412	1.2391	1.1972	1.1431
1328	nicotinamide adenine dinucleotide reduced (NADH)	Cofactors and vitamins	Nicotinate and nicotinamide metabolism	31475	LC/MS Neg	1554	664.1	58-68-4 ;606-68-8;	439153	C00004	HMDB01487	0.2766	0.7302	1.0675	0.5593	0.545	0.2766	0.2766	0.9898	0.2974	0.2766	29.7019	12.3913	29.6391	7.5631	20.2811	3.1803	0.7362	4.5267	3.9641	2.8382
1326	nicotinamide ribonucleotide (NMN)	Cofactors and vitamins	Nicotinate and nicotinamide metabolism	22152	LC/MS Pos	886	335.1	1094-61-7;	14180	C00455	HMDB00229	1.2347	1.0841	1.3553	0.9893	1.0722	1.8541	1.4757	1.7052	1.4272	1.4237	1.1359	0.8107	1.2194	0.8899	1.2129	0.9223	0.6411	0.9718	0.6405	0.8927
1334	nicotinamide riboside*	Cofactors and vitamins	Nicotinate and nicotinamide metabolism	33013	LC/MS Pos	955	255.1	1341-23-7;		C03150	HMDB00855	0.8538	1.0057	1.388	1.3649	1.5463	3.8146	2.7998	3.8504	2.6809	3.409	1.2996	0.3482	0.9542	0.3846	1.1312	0.9221	0.304	1.0737	0.29	0.8545
1338	nicotinate	Cofactors and vitamins	Nicotinate and nicotinamide metabolism	1504	GC/MS	1334.1	180	59-67-6;	938	C00253	HMDB01488	0.8077	0.8562	0.9251	0.7586	0.7931	4.5166	3.9256	4.3665	3.8484	4.735	1.5107	1.5763	0.9583	1.2925	1.4529	1.2596	0.7649	1.0015	1.153	1
1341	nicotinate ribonucleoside*	Cofactors and vitamins	Nicotinate and nicotinamide metabolism	33471	LC/MS Pos	1105	256	2625-49-2;	161233	C05841	HMDB06809	0.8386	1.0824	1.0737	1.2046	1.3157	6.5882	4.2081	6.5527	4.426	5.4524	0.6189	0.2961	0.4897	0.157	0.5313	0.3867	0.0989	0.2534	0.1766	0.2774
14	O-acetylhomoserine	Amino acid	Glycine, serine and threonine metabolism	31539	GC/MS	1508	128	7540-67-2;	439389	C01077		0.3281	0.5514	0.5041	0.4458	1.3997	3.5346	3.1586	3.1653	4.0041	2.6306	1.4995	1.8444	2.0894	2.8293	2.1026	1.1987	1	2.0643	1.3857	1.1863
149.2	o-Tyrosine	Amino acid	Phenylalanine & tyrosine metabolism	43392	LC/MS Pos	1883	182	2370-61-8;	91482			0.1401	0.5198	0.3333	0.3389	0.1981	0.945	3.3563	1.195	2.5515	2.267	2.3082	3.0021	2.0653	3.0436	2.0627	0.8706	0.9771	0.9708	1.2068	1
708	oleate (18:1n9)	Lipid	Long chain fatty acid	1359	GC/MS	1984.4	339.2	112-80-1;	445639	C00712	HMDB00207	1.3428	1.5187	1.4193	1.2096	1.4837	0.8742	0.6538	0.7312	0.7986	0.6566	1.1186	1.2014	1	1.0425	1.032	0.8342	0.7815	0.8983	0.8227	0.8035
300	ophthalmate	Amino acid	Glutathione metabolism	34592	LC/MS Pos	1457	290.1	495-27-2;	9817431		HMDB05765	0.2458	0.2828	0.4001	0.3227	0.3799	1.5586	1	1.4175	0.997	0.9508	1.7497	1.4293	1.6194	1.2813	1.6923	1.7822	1.3788	2.6474	2.3531	2.3396
258	ornithine	Amino acid	Urea cycle; arginine-, proline-, metabolism	1493	GC/MS	1763.8	141.9	3184-13-2;	6262	C00077	HMDB03374	0.397	0.5127	0.5508	0.6022	0.5649	2.5109	2.5991	2.2965	2.663	2.2937	1	1.3147	0.8527	1.8531	1.3223	1.0767	0.8445	1.4315	1.1256	1.2472
1267	orotate	Nucleotide	Pyrimidine metabolism, orotate containing	1505	GC/MS	1709.6	254.1	50887-69-9;	967	C00295	HMDB00226	1.0318	0.8851	0.8716	0.8838	1.1251	9.008	11.1999	10.2949	12.1118	13.0368	1.0301	0.9603	0.6923	1.065	0.6685	1.3756	1.5271	1.5505	1.0774	1.1553
1417	p-aminobenzoate (PABA)	Xenobiotics	Benzoate metabolism	596	LC/MS Pos	2120	138.1	150-13-0;	7057990978	C00568	HMDB01392	0.3707	0.4861	0.7384	0.5159	0.6143	2.8137	3.5264	2.8113	3.5598	3.1842	0.6112	0.4928	1.0458	0.9384	1.0432	1.3135	0.7835	1.3639	0.9988	1.4187
701	palmitate (16:0)	Lipid	Long chain fatty acid	1336	GC/MS	1905.4	313.2	57-10-3;	985	C00249	HMDB00220	1.4051	1.4614	1.4038	1.217	1.4055	0.8171	0.6388	0.723	0.8067	0.6712	1.1167	1.0577	1.045	1.061	0.9959	0.7524	0.6561	0.7951	0.7188	0.7063
702	palmitoleate (16:1n7)	Lipid	Long chain fatty acid	1507	GC/MS	1895.6	311.2	373-49-9;	445638	C08362	HMDB03229	0.9581	1.0391	1.0759	0.9452	1.146	1.266	0.8667	0.9103	1.0663	0.9164	1.3667	1.5006	1.2538	1.179	1.3792	1	0.8045	1.0694	0.9312	0.9387
1347	pantothenate	Cofactors and vitamins	Pantothenate and CoA metabolism	1508	LC/MS Pos	2218	220.1	137-08-6;	6613	C00864	HMDB00210	0.6987	1.0539	1.0598	1	0.9456	1.1505	1.0979	1.1759	1.1914	1.1394	3.492	3.5805	3.3335	4.5498	3.3023	0.7518	0.6073	0.9398	0.9563	0.8853
89	phenylalanine	Amino acid	Phenylalanine & tyrosine metabolism	64	LC/MS Pos	2056	166.1	63-91-2;	69256656140	C00079	HMDB00159	0.4311	0.6115	0.6697	0.6736	0.6625	2.0445	2.1381	1.8647	2.1567	2.0422	1.6534	1.6122	1.4452	1.6126	1.4777	1	0.8829	1.0903	0.9712	1.1649
88	phenyllactate (PLA)	Amino acid	Phenylalanine & tyrosine metabolism	22130	GC/MS	1587.8	193	828-01-3;	3848	C05607	HMDB00779	0.5385	0.9365	1.181	0.8948	0.9089	7.3428	7.4478	7.8754	8.5496	7.8509	0.3109	0.3109	0.4768	0.3109	0.3109	1.0921	0.8053	1.0153	0.7205	0.641
671	phosphate	Energy	Oxidative phosphorylation	11438	GC/MS	1307.7	298.9	7664-38-2 ;	1061	C00009	HMDB01429	0.7382	0.8644	0.927	0.9294	0.9689	1.0327	1.0385	1.0229	1.1197	1.0422	1.2685	1.2248	1.1698	1.3208	1.1944	1.0502	0.958	1.125	1.0886	1.0524
1349	phosphopantetheine	Cofactors and vitamins	Pantothenate and CoA metabolism	15504	LC/MS Pos	2323	359.1	NA;	115254	C01134	HMDB01416	1.0695	0.7379	0.9167	0.9336	0.8918	1.3034	0.5316	1.5125	0.9596	1	3.9674	3.075	4.0379	3.7406	3.6366	0.7004	0.4669	0.9677	0.7776	0.4704
80	pipecolate	Amino acid	Lysine metabolism	1444	GC/MS	1396.1	156	4043-87-2;	849	C00408	HMDB00070	0.3168	0.4489	0.4875	0.4891	0.3708	3.5205	3.82	3.8624	4.2475	3.439	1.081	0.7683	0.8835	1	1.0247	5.2373	4.824	7.1114	5.5891	6.472
261	proline	Amino acid	Urea cycle; arginine-, proline-, metabolism	1898	LC/MS Pos	796	116.1	147-85-3;	1457426971047	C00148	HMDB00162	0.6588	0.8061	0.8907	0.7965	0.7959	2.9216	2.3252	2.7136	2.2524	2.1114	1	0.9136	1.0213	1.2105	1.0913	1.0714	0.857	1.1317	1.0289	1.1567
888	propionylcarnitine	Lipid	Fatty acid metabolism (also BCAA metabolism)	32452	LC/MS Pos	1589	218.2	17298-37-2 ;	107738	C03017	HMDB00824	0.7972	0.9968	0.9422	0.8845	1.3482	2.3671	3.1256	2.8627	3.9524	3.8581	1	1.3448	0.8979	1.1287	0.7863	0.7955	0.7033	0.9054	0.7145	0.9969
1280	pseudouridine	Nucleotide	Pyrimidine metabolism, uracil containing	33442	LC/MS Neg	1104	243.1	1445-07-4;		C02067	HMDB00767	0.7204	1	0.9922	0.8506	0.9272	1.958	1.5978	1.9901	1.7095	1.794	1.2085	1.0878	1.1033	0.9801	1.0528	1.0123	0.852	1.0935	0.9728	1.0704
282	putrescine	Amino acid	Polyamine metabolism	1408	GC/MS	1705.8	174	110-60-1;		C00134	HMDB01414	0.7336	0.8198	0.8255	0.9844	0.9443	2.0554	1.8559	1.3542	1.6324	1.7946	0.4047	0.4332	0.297	0.5309	0.4402	1.06	0.7873	1.4916	1.1429	1.2552
1845.5	pyocyanin*	Xenobiotics	Bacterial	43725	LC/MS Pos	2056.1	211.1					0.8682	0.8682	0.8682	0.8682	0.8682	1.0153	0.8849	0.9242	0.9847	1.0413	0.8682	0.8682	0.8682	0.8682	0.8682	0.8682	0.8682	0.8682	0.8682	0.8682
46	pyroglutamine*	Amino acid	Glutamate metabolism	32672	LC/MS Pos	764	129.2	2353-44-8;	134508			0.5851	0.6303	1.1352	0.5361	1.084	1.2675	1.4034	1.5668	1.6344	1.7074	1.273	1	1.4329	0.516	0.8851	0.8005	0.721	0.861	0.8069	0.9361
368	pyroglutamylvaline	Peptide	Dipeptide	32394	LC/MS Neg	1755	227.2	21282-10-0;	152416			1.663	2.6212	2.5848	2.5751	2.5453	0.8521	0.2715	0.6757	0.3256	0.3703	0.4221	0.3304	0.3941	0.1903	0.2743	0.3487	0.3427	0.2677	0.1917	0.4296
603	pyruvate	Carbohydrate	Glycolysis, gluconeogenesis, pyruvate metabolism	599	GC/MS	1130.6	217	127-17-3;	107735	C00022	HMDB00243	0.6942	1.1963	1.3019	1.1073	1.8687	1.2119	1	0.8359	1.0036	0.9244	1.4246	1.4276	1.3084	1.8764	1.6338	0.6174	0.4527	0.6953	0.5075	0.6532
1366	riboflavin (Vitamin B2)	Cofactors and vitamins	Riboflavin metabolism	1827	LC/MS Pos	3111	377.2	83-88-5;	493570	C00255	HMDB00244	0.7873	1.3561	1.5638	1.3458	2.0171	2.9022	2.0848	3.033	2.4832	2.573	0.5743	0.7949	0.6987	0.722	0.635	0.8172	0.6225	0.8224	0.5517	0.9113
624	ribonate	Carbohydrate	Nucleotide sugars, pentose metabolism	27731	GC/MS	1663.1	217	5336-08-3;	5460677	C02994	HMDB00867	0.4801	0.7176	0.7372	0.6391	0.853	2.4268	2.2609	2.4337	2.4594	2.2955	2.241	2.2012	2.0704	2.5872	2.1017	0.971	0.7821	1.0023	0.8607	1
622	ribose	Carbohydrate	Nucleotide sugars, pentose metabolism	12080	GC/MS	1639.2	204	50-69-1;	5311110	C00121	HMDB00283	0.9532	0.9846	0.9873	1.0925	1.0673	1.7247	1.4698	1.7961	1.8507	1.5722	1.37	0.9351	1.3318	0.7237	1.0472	0.8355	0.8292	1.2913	0.9403	1.0071
625	ribose 5-phosphate	Carbohydrate	Nucleotide sugars, pentose metabolism	561	GC/MS	1928.4	315.1	18265-46-8;108321-05-7;	447634	C00117	HMDB00618	0.6201	0.8521	0.9507	0.8661	1	2.875	2.8548	2.6829	2.7662	2.5888	1.1219	1.5629	1.3399	1.658	1.2669	0.8471	0.5781	1.0095	0.8825	1.0706
627	ribulose	Carbohydrate	Nucleotide sugars, pentose metabolism	35855	GC/MS	1662	306.1	488-84-6;	79021	C00309	HMDB00621	0.8828	1.0357	0.9727	0.9276	1.3483	1.808	1.8508	2.4331	2.0111	2.0007	0.9611	0.9808	0.8243	1.1111	0.7809	1.0858	1.1617	0.9328	1.09	1.3632
236	S-adenosylhomocysteine (SAH)	Amino acid	Cysteine, methionine, SAM, taurine metabolism	15948	LC/MS Neg	1821	383.1	979-92-0;		C00021	HMDB00939	0.6046	0.9133	0.8003	0.775	0.7865	1	1.121	0.952	1.1253	1.0837	1.8757	2.2243	1.6645	2.1812	1.8326	1.6551	1.5214	1.4248	1.1362	1.8532
301	S-lactoylglutathione	Amino acid	Glutathione metabolism	15731	LC/MS Neg	1271	378.2	54398-03-7;	1083	C03451	HMDB01066	0.7054	1.5893	1.5108	1.7603	2.0751	0.6148	0.6004	1.0018	0.6017	0.3951	1.714	1.5561	1.6447	2.0165	1.5697	0.9299	0.7766	1	0.4861	1.1035
296	S-methylglutathione	Amino acid	Glutathione metabolism	33944	LC/MS Pos	1610	322.1	2922-56-7;	3605667	C11347		0.1782	0.2059	0.3383	0.2716	0.2377	2.2212	2.3052	1.8472	2.1649	1.7348	2.8591	2.5603	2.5831	2.3995	3.1994	1.0198	0.6721	1.2338	0.7693	1
83	saccharopine	Amino acid	Lysine metabolism	1495	LC/MS Pos	695	277.1	997-68-2;	160556	C00449	HMDB00279	1.0137	1.0937	1.2465	1.154	1	0.7108	0.4292	0.6752	0.4472	0.4643	0.9206	0.8089	1.0341	0.6551	0.9586	5.9387	4.675	4.9422	3.9207	5.4439
619	sedoheptulose-7-phosphate	Carbohydrate	Nucleotide sugars, pentose metabolism	35649	GC/MS	2070	691.35	2646-35-7;	616	C05382	HMDB01068	0.8838	0.7724	0.7766	1.0206	1.1743	4.5633	4.4137	4.291	4.4763	4.0508	0.9209	0.6436	0.9103	0.8823	0.8871	0.5246	0.5992	0.9099	1.0403	0.6913
8	serine	Amino acid	Glycine, serine and threonine metabolism	1648	GC/MS	1389.1	204	56-45-1;	59516857581	C00065	HMDB00187	0.5763	0.7894	0.8305	0.7912	0.9177	1.2261	1.2792	1.28	1.307	1.1698	1.1121	1.0554	1	1.2521	1.0269	0.7857	0.6629	1.0682	0.8723	0.8216
1680	shikimate	Xenobiotics	Food component/Plant	15144	GC/MS	1758.1	204	138-59-0;	8742	C00493	HMDB03070	0.1582	0.1582	0.1582	0.1582	0.1582	1.9023	2.1967	1.5714	2.4259	1.8945	0.1582	0.1582	0.1582	0.1582	0.1582	0.1582	0.1582	0.1582	0.1582	0.1582
560	sorbitol	Carbohydrate	Fructose, mannose, galactose, starch, and sucrose metabolism	15053	GC/MS	1843	319.1	6706-59-8;	107428	C00794	HMDB00247	0.6308	0.9131	0.9733	1.0267	1.134	0.2126	0.2126	10.533	8.3485	0.2126	0.2126	5.5964	0.2126	0.2126	0.2126	12.1322	10.9606	15.6039	12.8047	13.1561
285	spermidine	Amino acid	Polyamine metabolism	485	LC/MS Pos	533	146.2	124-20-9;	1102	C00315	HMDB01257	1.4372	1.2408	1.2818	1.1425	1.4674	1.1243	0.9114	1.0287	1	0.9552	0.7617	0.6691	0.6729	0.7639	0.6622	0.7668	0.6639	0.8099	0.7485	0.9411
706	stearate (18:0)	Lipid	Long chain fatty acid	1358	GC/MS	1994.6	341.3	57-11-4;	5281	C01530	HMDB00827	1.2859	1.6037	1.3586	1.0325	1.232	0.809	0.6336	0.7185	0.8009	0.6906	1.2285	1.0501	1.081	1.0633	1.003	0.7477	0.8042	0.796	0.9912	0.7438
659	succinate	Energy	Krebs cycle	1437	GC/MS	1348	247	110-15-6;	1110	C00042	HMDB00254	0.1896	0.3506	0.3688	0.3259	0.3788	3.515	3.8445	3.5042	3.968	3.3298	1.111	1.042	1.0162	1.1495	1.0159	0.9823	0.8264	1.2716	1.1281	1
1368	thiamin (Vitamin B1)	Cofactors and vitamins	Thiamine metabolism	5341	LC/MS Neg	1699	263.1	59-43-8;		C00378		0.1191	0.14	0.1416	0.1199	0.1332	1.5961	1.5213	1.6414	1.5426	1.6337	1.887	1.7359	1.8345	1.9497	1.4939	1.5109	1.1323	1.5973	1.4722	1.5417
1370	thiamin diphosphate	Cofactors and vitamins	Thiamine metabolism	35670	LC/MS Neg	1295	422.9	154-87-0;	9068	C00068	HMDB01372	0.1752	0.2306	0.301	0.2437	0.1774	1	1.0657	1.1038	1.1279	0.8829	1.6833	1.6789	1.5389	1.7293	1.9015	1.3579	1.1568	1.9114	1.8594	1.8036
617	threitol	Carbohydrate	Nucleotide sugars, pentose metabolism	35854	GC/MS	1513	217.1	2418-52-2;	169019	C16884	HMDB04136	0.3511	0.5167	0.6036	0.5772	0.5705	3.9193	3.6963	4.1011	4.0088	3.5695	1.1226	1	1.0106	1.2324	0.9507	1.0325	0.866	1.4107	1.1632	1.0397
17	threonine	Amino acid	Glycine, serine and threonine metabolism	1284	GC/MS	1412.3	218.1	72-19-5;	69710196288	C00188	HMDB00167	0.2376	0.3673	0.3847	0.3338	0.3816	1.7746	1.7018	1.9227	1.7484	1.7773	1.0543	1	0.9363	1.0399	0.8708	1.2592	1.0607	1.4216	1.1721	1.2942
1271	thymine	Nucleotide	Pyrimidine metabolism, thymine containing	604	GC/MS	1429.1	255	65-71-4;	1135	C00178	HMDB00262	0.701	0.5786	0.5879	0.7788	0.6217	1.7921	2.164	2.3243	2.668	2.0204	1.0792	1.0386	0.9537	1.3864	0.9613	1	0.9935	1.3029	1.1889	1.0942
267	trans-4-hydroxyproline	Amino acid	Urea cycle; arginine-, proline-, metabolism	1366	GC/MS	1537	140	51-35-4;	58106971053	C01157	HMDB00725	0.7693	1.0894	1.1672	1.0294	1.3285	0.9909	0.5417	0.9197	0.7023	0.6268	1.759	1.4236	1.4908	1.3902	1.3636	0.6633	0.613	0.8138	0.6803	0.7909
566	trehalose	Carbohydrate	Fructose, mannose, galactose, starch, and sucrose metabolism	15573	GC/MS	2174.9	361.2	6138-23-4;	7427	C01083	HMDB00975	0.8058	0.7791	0.781	0.8838	0.9452	1.6807	1.5576	1.6551	1.5108	1.4429	1	0.9796	0.901	1.0411	0.8985	1.1298	1.1816	1.515	1.2159	1.4344
566.1	trehalose 6-phosphate	Carbohydrate	Fructose, mannose, galactose, starch, and sucrose metabolism	15802	GC/MS	2310	315.16	136632-28-5;	122336	C00689	HMDB01124	0.0718	0.0718	0.1458	0.1472	0.0718	10.7814	12.8951	11.2597	12.1941	6.8668	0.8955	0.976	1	1.0843	1.2245	0.9624	0.6269	1.3779	0.9952	1.2812
153	tryptophan	Amino acid	Tryptophan metabolism	54	LC/MS Pos	2445	205.1	73-22-3;	69235166305	C00078	HMDB00929	0.5652	0.7665	0.7969	0.8037	0.7568	3.7517	3.5063	3.476	3.8586	3.592	1.4623	1.5229	1.3823	1.4881	1.395	1	0.8864	1.1264	0.9087	1.1544
106	tyrosine	Amino acid	Phenylalanine & tyrosine metabolism	1299	LC/MS Pos	1516	182.1	60-18-4;	60576942100	C00082	HMDB00158	0.4087	0.5165	0.5966	0.5592	0.4836	3.6728	3.2226	3.305	3.2636	3.214	1.5028	1.5488	1.3635	1.3967	1.4173	1	0.8218	1.1346	0.9362	1.1316
1691.2	tyrosol	Xenobiotics	Food component/Plant	41515	GC/MS	1576.7	179.1	501-94-0;	10393	C06044	HMDB04284	0.7052	1.1497	1.3237	1.1494	0.9595	9.4912	7.8602	10.5692	8.8513	8.1815	0.3521	0.2586	0.2872	0.239	0.2786	0.939	0.7464	1	0.7706	1.0685
644	UDP-galactose	Carbohydrate	Nucleotide sugars	15860	GC/MS	1973	243.1	2956-16-3;91183-98-1;137868-52-1;	18068	C00052	HMDB00286	0.1901	0.448	0.4475	0.5015	0.6263	2.533	3.1884	0.1303	2.4668	1.87	3.3972	2.7355	2.5842	3.5881	2.7326	1	0.1303	0.1303	0.1303	0.1303
630	UDP-glucose	Carbohydrate	Nucleotide sugars, pentose metabolism	32344	GC/MS	1986	243.1	117756-22-6;	8629	C00029	HMDB00286	0.4174	0.6399	0.6398	0.6315	0.7664	2.005	2.0173	1.9191	1.902	1.725	1.7348	1.5926	1.5486	2.0964	1.6255	1	0.714	1.0656	0.9868	1.0769
1277	uracil	Nucleotide	Pyrimidine metabolism, uracil containing	605	GC/MS	1370.4	241	66-22-8;	1174	C00106	HMDB00300	0.7503	0.6084	0.5685	0.7587	0.74	3.0706	2.7869	3.2892	3.0903	2.8218	0.8529	1.0624	0.6365	1	1.0328	1.1445	1.1594	1.3146	0.9585	1.4445
1279	uridine	Nucleotide	Pyrimidine metabolism, uracil containing	606	LC/MS Neg	1430	243.1	58-96-8;	6029	C00299	HMDB00296	0.9773	1.2701	1.1129	1.042	1.0567	4.3007	3.0045	4.3292	3.2948	4.2851	0.6278	0.7023	0.5297	0.3764	0.6038	1.0927	1.227	0.8138	0.5828	1.4502
1287	uridine monophosphate (5' or 3')	Nucleotide	Pyrimidine metabolism, uracil containing	39892	LC/MS Neg	635	323.1	58-97-9;			HMDB00288	1.942	0.8812	1.4782	0.8713	0.5669	0.4364	0.4517	0.77	0.5385	0.6003	1.225	1.2514	1.3502	0.9452	1.205	1.0165	0.9985	1.1994	1.1515	1
200	valine	Amino acid	Valine, leucine and isoleucine metabolism	1649	LC/MS Pos	1040	118.1	72-18-4;	69710186287	C00183	HMDB00883	0.3426	0.4324	0.4722	0.463	0.4454	1.6484	1.4463	1.596	1.4291	1.4804	1.0144	1	0.9412	1.0382	0.9271	1.3445	1.2033	1.3367	1.1451	1.4381
1187	xanthine	Nucleotide	Purine metabolism, (hypo)xanthine/inosine containing	3147	GC/MS	1889.9	353	69-89-6;	1188	C00385	HMDB00292	0.5703	1.0441	0.8278	0.8837	0.9991	4.6122	4.0316	4.9423	4.2637	4.5528	1.2146	1.0928	0.9189	1	1.1429	1.0571	0.7644	1.0765	0.8019	1.2134
633	xylitol	Carbohydrate	Nucleotide sugars, pentose metabolism	41319	GC/MS	1677.6	217	87-99-0;	6912	C00379	HMDB02917	0.6385	0.9437	1.0486	0.7813	1.021	1.329	1.2713	1.5036	1.3318	1.3151	0.8548	0.7828	0.8524	1	0.6976	2.8514	2.4393	3.3201	2.4489	2.9973

## Sheet: ProNormImpData
											SAMPLE_NAME	DARM-00061	DARM-00062	DARM-00063	DARM-00064	DARM-00065	DARM-00076	DARM-00077	DARM-00078	DARM-00079	DARM-00080	DARM-00086	DARM-00087	DARM-00088	DARM-00089	DARM-00090	DARM-00091	DARM-00092	DARM-00093	DARM-00094	DARM-00095
											SAMPLE_ID	1468817	1468818	1468819	1468820	1468821	1468832	1468833	1468834	1468835	1468836	1468842	1468843	1468844	1468845	1468846	1468847	1468848	1468849	1468850	1468851
											CLIENT_IDENTIFIER	WT_vehicle_1	WT_vehicle_2	WT_vehicle_3	WT_vehicle_4	WT_vehicle_5	WT_PYO_1	WT_PYO_2	WT_PYO_3	WT_PYO_4	WT_PYO_5	WT_AA_1	WT_AA_2	WT_AA_3	WT_AA_4	WT_AA_5	WT_MB_1	WT_MB_2	WT_MB_3	WT_MB_4	WT_MB_5
											BRADFORD_PROTEIN	1.399	2.338	2.328	2.328	2.338	5.194	5.14	4.741	5.145	5.726	5.14	5.151	5.381	6.258	4.762	2.284	2.142	3.397	4.17	3.07
											GROUP	1	1	1	1	1	4	4	4	4	4	6	6	6	6	6	7	7	7	7	7
											GROUP_DESC	WT vehicle	WT vehicle	WT vehicle	WT vehicle	WT vehicle	WT PYO	WT PYO	WT PYO	WT PYO	WT PYO	WT AA	WT AA	WT AA	WT AA	WT AA	WT MB	WT MB	WT MB	WT MB	WT MB
PATHWAY_SORTORDER	BIOCHEMICAL	SUPER_PATHWAY	SUB_PATHWAY	COMP_ID	PLATFORM	RI	MASS	CAS	PUBCHEM	KEGG	HMDB	WT_veh	WT_veh	WT_veh	WT_veh	WT_veh	WT_PYO	WT_PYO	WT_PYO	WT_PYO	WT_PYO	WT_AA	WT_AA	WT_AA	WT_AA	WT_AA	WT_MB	WT_MB	WT_MB	WT_MB	WT_MB
986	1,2-propanediol	Lipid	Ketone bodies	38002	GC/MS	1041	117	57-55-6;		C00583	HMDB01881	1.5893	0.8956	1.0323	0.9816	1.3076	0.4866	0.5111	0.5283	0.5179	0.4393	1.224	0.2967	0.3168	0.3747	0.3625	1.4794	1.4287	1.1111	0.7611	1.0848
1022	1-eicosadienoylglycerophosphocholine*	Lipid	Lysolipid	33871	LC/MS Pos	5696	548.3					0.3593	0.3593	0.3593	0.3593	0.6757	0.4071	0.4581	3.5256	0.6467	0.7012	1.3621	1.5503	6.5743	2.6628	8.6029	1.9947	1.2694	0.6907	0.7306	0.5022
1014	1-heptadecanoylglycerophosphocholine	Lipid	Lysolipid	33957	LC/MS Pos	5750	510.4	50930-23-9;			HMDB12108	0.2279	0.2279	0.2279	0.2279	0.909	0.3474	0.3662	1.8388	0.3836	0.2279	0.9717	1.5294	6.5121	1.4806	7.6473	1.1431	0.2279	0.2279	0.2279	0.6404
994	1-heptadecanoylglycerophosphoethanolamine*	Lipid	Lysolipid	37419	LC/MS Neg	6029	466.3					0.2297	0.2297	0.81	0.416	0.7305	0.3073	0.6851	1.2814	0.7902	0.32	1.934	1.8879	2.3515	1.8841	1.3182	0.7181	1.0253	0.8915	2.1219	1.0236
1057	1-linoleoylglycerol (1-monolinolein)	Lipid	Monoacylglycerol	27447	LC/MS Neg	6226	279.2	2277-28-3;	5283469			1	0.1563	0.2753	0.2908	0.1563	0.7216	1.7021	1.3645	0.9114	0.6799	1.3489	2.0038	1.0737	1.0949	1.5926	1.6346	2.7816	1.9434	1.7297	1.3713
1019	1-linoleoylglycerophosphocholine	Lipid	Lysolipid	34419	LC/MS Pos	5574	520.4		11988421	C04100		0.425	0.1322	0.1477	0.2356	1.4905	1	1.2373	8.1445	2.1087	1.7174	1.5824	2.8094	9.0425	3.2405	9.011	2.7602	0.7825	1.0734	0.8613	0.7022
998	1-linoleoylglycerophosphoethanolamine*	Lipid	Lysolipid	32635	LC/MS Neg	5725	476.3				HMDB11507	0.0639	0.0567	0.3404	0.1242	0.1061	1.0356	1.9486	2.3243	1.3642	1.1697	1.3817	1.1255	1.5745	1.1835	1.0434	1	1.4443	1.4687	2.4516	1.1831
1038	1-linoleoylglycerophosphoinositol*	Lipid	Lysolipid	36594	LC/MS Neg	5487	595.3					0.9206	0.3965	0.9242	1.3603	0.5436	0.9411	1.1985	2.0344	1	0.4627	3.2238	3.3787	2.4696	2.6538	2.4255	2.0092	2.9324	1.7146	2.3518	2.2392
1007	1-myristoylglycerophosphocholine	Lipid	Lysolipid	35626	LC/MS Pos	5481	468.3	20559-16-4;	460604		HMDB10379	1.0272	0.2949	0.2949	0.2949	0.588	0.5598	0.6726	3.2764	1	0.7405	1.1171	1.5933	5.8375	1.8632	5.5945	3.109	0.8259	1.1428	0.8532	1.3757
1017	1-oleoylglycerophosphocholine	Lipid	Lysolipid	33960	LC/MS Pos	5700	522.4	19420-56-5;	16081932			0.3455	0.1503	0.1542	0.2425	2.0108	1.054	1.1074	7.0814	2.189	1.3561	1.0927	1.8717	5.3905	2.1645	6.0497	3.0004	1	1.1645	0.9847	0.9348
996	1-oleoylglycerophosphoethanolamine	Lipid	Lysolipid	35628	LC/MS Neg	5928	478.3	89576-29-4;	9547071		HMDB11506	0.1069	0.0969	0.6106	0.2694	0.2976	1	2.1504	2.5553	1.4304	1.0294	1.0355	1.1098	1.278	1.1721	0.9447	1.2876	1.6147	1.5637	2.6847	1.2488
1037	1-oleoylglycerophosphoinositol*	Lipid	Lysolipid	36602	LC/MS Neg	5577	597.4					0.7486	0.3028	1.0159	0.9888	0.8792	0.8503	1.298	1.7505	0.9097	0.5176	1.6881	2.0346	1.4669	1.5801	1.311	1.7276	2.8799	1.62	1.9124	2.0948
1043	1-oleoylglycerophosphoserine	Lipid	Lysolipid	19260	LC/MS Neg	5690	522.3		9547099			0.4236	0.1842	1	0.8818	0.436	1.3102	2.9825	2.4633	1.6839	0.9903	1.0449	0.8538	0.8553	0.7509	0.7185	1.326	1.9145	1.4993	1.5779	1.8757
1012	1-palmitoleoylglycerophosphocholine*	Lipid	Lysolipid	33230	LC/MS Pos	5524	494.3					0.3871	0.1471	0.1069	0.2182	1.2484	1.4804	1.7757	8.635	2.3367	1.9644	1.6489	2.0438	5.7753	2.3819	6.5684	3.2002	1.0218	1.3518	0.9373	1
992	1-palmitoleoylglycerophosphoethanolamine*	Lipid	Lysolipid	34565	LC/MS Neg	5661	450.4					0.092	0.0664	0.4577	0.1649	0.1623	1.704	2.7146	3.1627	1.9625	1.4196	1.3239	1.0077	1.4241	0.9501	1.0139	1.8072	1.9042	2.4175	3.0873	1.8348
1033	1-palmitoleoylglycerophosphoinositol*	Lipid	Lysolipid	36618	LC/MS Neg	5442	569.3					0.7125	0.4488	1.0913	1	0.9691	0.8844	1.3403	1.7938	0.6338	0.519	1.7017	2.2782	1.4287	1.5889	1.3241	1.5225	2.2293	1.4462	1.9469	1.6127
1051	1-palmitoylglycerol (1-monopalmitin)	Lipid	Monoacylglycerol	21127	GC/MS	2119.5	371.3	542-44-9;	14900			5.5979	3.6682	3.6574	3.0812	3.6151	0.4006	0.2517	0.3813	0.2976	0.2321	1	0.9558	0.9339	0.6795	0.8811	0.9935	1.216	0.7974	0.6517	0.7538
1010	1-palmitoylglycerophosphocholine	Lipid	Lysolipid	33955	LC/MS Pos	5671	496.4	17364-16-8;	86554			0.6646	0.2864	0.266	0.3984	1.7492	0.7111	0.5748	3.849	1.1123	1	1.2305	1.9884	5.0129	1.9478	5.6372	2.3983	0.9144	1.1145	0.8616	1.0522
990	1-palmitoylglycerophosphoethanolamine	Lipid	Lysolipid	35631	LC/MS Neg	5940	452.3		9547069		HMDB11503	0.2085	0.255	0.9151	0.4434	0.4974	0.7836	1.3235	1.8687	1	0.7532	1.5379	1.2842	1.6312	1.2529	1.3326	1.6613	2.0914	1.7056	2.3154	1.5415
1032	1-palmitoylglycerophosphoinositol*	Lipid	Lysolipid	35305	LC/MS Neg	5573	571.3					1.341	0.5416	1.5227	1.5712	1.3213	0.2738	0.5055	0.6765	0.2767	0.1694	1.0855	1.256	0.8925	1	0.7875	0.5112	1.0999	0.4696	0.7308	0.5706
1015	1-stearoylglycerophosphocholine	Lipid	Lysolipid	33961	LC/MS Pos	5844	524.4	19420-57-6;	497299			1	0.1608	0.2874	0.6055	2.4337	0.3052	0.2719	2.5731	0.5703	0.3307	1.0545	1.6553	5.6736	1.8101	7.2223	2.0186	0.7515	0.8297	1.0381	0.6858
995	1-stearoylglycerophosphoethanolamine	Lipid	Lysolipid	34416	LC/MS Neg	6200	480.4	69747-55-3;	9547068		HMDB11130	0.2506	0.5971	1.8071	0.6081	0.6882	0.4223	1.3748	1.4073	0.7624	0.4644	2.7498	1.2958	2.4304	1.283	1.8786	1.6275	2.9194	1.2821	2.7967	1.9841
1035	1-stearoylglycerophosphoinositol	Lipid	Lysolipid	19324	LC/MS Neg	5800	599.4	796963-93-4;				2.181	0.7516	2.0777	1.8957	1.9838	0.126	0.2592	0.6934	0.0925	0.1178	1.3029	1.2457	1	1.5489	0.6022	0.3704	0.8468	0.2925	0.6817	0.5527
705	10-heptadecenoate (17:1n7)	Lipid	Long chain fatty acid	33971	LC/MS Neg	5558	267.3	29743-97-3;	5312435			0.783	0.2036	1.0027	1	0.9037	0.4881	0.8086	0.8974	0.5515	0.35	1.6245	1.7877	1.2834	1.3736	1.4354	1.5636	1.9871	1.3339	1.4436	1.5594
717	10-nonadecenoate (19:1n9)	Lipid	Long chain fatty acid	33972	LC/MS Neg	5775	295.4	73033-09-7;	5312513			0.7621	0.1152	0.9272	0.6838	0.8057	0.5958	1.0638	1.3581	0.8046	0.4888	2.4917	2.5112	2.2102	2.2209	2.0783	2.0972	3.2426	1.9141	1.9787	2.0333
1203	2'-deoxyadenosine	Nucleotide	Purine metabolism, adenine containing	1553	LC/MS Pos	1632	252.1	16373-93-6;	13730	C00559	HMDB00101	1.4164	0.9371	1.1527	1	1.0189	0.416	0.3431	0.4229	0.2818	0.2401	0.6407	0.5254	0.6146	0.4579	0.8765	1.8126	1.3851	1.1592	0.8571	1.2619
1281	2'-deoxyuridine	Nucleotide	Pyrimidine metabolism, uracil containing	1412	LC/MS Neg	1608	227.1	951-78-0;	13712	C00526	HMDB00012	2.2911	1.9796	2.0506	1.7499	1.6852	0.3891	0.3413	0.4339	0.4511	0.3871	0.6109	0.3846	0.5192	0.3898	0.4691	0.7506	0.618	0.5017	0.3982	0.6661
1219.1	2'-O-methyladenosine	Nucleotide	Purine metabolism, adenine containing	42607	LC/MS Pos	1876	282.1	2140-79-6;	102213			1.6401	1.235	1.293	1.2808	1	2.4593	2.3764	2.5012	2.3178	2.2924	0.2535	0.2328	0.2615	0.1616	0.3203	0.8398	0.3908	0.5553	0.1966	0.8482
1238	2'-O-methylguanosine	Nucleotide	Purine metabolism, guanine containing	36811	LC/MS Pos	1926	298	2140-71-8;		C04545		1.3236	1	1.1926	1.0158	0.9516	1.8085	1.396	1.8414	1.4572	1.6391	0.123	0.0961	0.1225	0.0596	0.1706	0.7224	0.5226	0.4252	0.1703	0.5578
610	2,3-butanediol	Carbohydrate	Glycolysis, gluconeogenesis, pyruvate metabolism	35691	GC/MS	1075	116.9	24347-58-8;		C03044	HMDB03156	0.5911	0.8028	0.8123	0.6258	0.8005	10.7423	13.0594	11.9666	11.3218	9.9844	0.6356	0.464	0.4829	0.485	0.5198	3.4119	2.5831	2.0762	1.6318	2.2242
1363	2,3-dihydroxyisovalerate	Cofactors and vitamins	Pantothenate and CoA metabolism	38276	GC/MS	1422	131	1756-18-9;	677	C04039		1.3484	1.1552	1.3169	1.3364	1.5571	0.7928	0.9195	0.8651	0.8788	0.6907	0.2903	0.2711	0.3474	0.2443	0.3046	1.6943	1.0889	1.1184	0.5218	0.7792
137	2-(4-hydroxyphenyl)propionate	Amino acid	Phenylalanine & tyrosine metabolism	35632	LC/MS Neg	1880	165.1	938-96-5;	102526	C03080		0.1516	0.1516	0.1516	0.1516	0.1516	0.4866	0.4965	0.7988	0.6759	0.6903	0.5014	0.3684	0.3608	0.1516	0.3456	2.8998	3.162	2.2524	1.893	2.4478
36	2-amino-3-hydroxybutanedioic acid	Amino acid	Alanine and aspartate metabolism	37440	GC/MS	1641	218	7298-99-9;	5425			1.6635	1.2963	1.8891	1.3777	1.6493	0.38	0.3685	0.3646	0.3237	0.2053	0.3759	0.3845	0.4195	0.3167	0.3345	0.6125	0.5977	0.5463	0.3985	0.6174
77	2-aminoadipate	Amino acid	Lysine metabolism	6146	LC/MS Pos	794	162.1	542-32-5;1118-90-7;	469	C00956	HMDB00510	1.794	1.3506	1.5341	1.1651	1.3489	0.8506	0.6317	0.7792	0.6366	0.597	0.766	0.6917	0.7681	0.524	1.0514	1.2751	0.9866	1	0.6349	0.9463
278	2-aminobutyrate	Amino acid	Butanoate metabolism	1577	GC/MS	1215.7	130	1492-24-6;	4396916971251	C02261	HMDB00650	0.4478	0.4134	0.4436	0.4141	0.4447	1.3655	1.2382	1.4618	1.293	1.0479	1.0187	1	0.8327	1.031	0.9686	2.9702	3.0285	3.1225	2.7316	2.6743
273.3	2-aminopentanoate	Amino acid	Urea cycle; arginine-, proline-, metabolism	37426	GC/MS	1279	144.1	760-78-1;	5255804824	C01826		0.7671	0.8196	0.8269	0.8239	0.9408	1.2853	1.4191	1.4573	1.4691	1.0646	1.2404	1.2802	0.9574	1.5064	1.4522	1.9509	1.9739	2.3131	2.127	1.589
786	2-hydroxyglutarate	Lipid	Fatty acid, dicarboxylate	37253	GC/MS	1576	247	40951-21-1;	43	C02630	HMDB00606	1.0627	1.2706	1.2205	1.0733	1.1783	3.5035	3.5859	4.0511	3.0296	3.0861	0.0425	0.0411	0.0477	0.0267	0.0267	0.6381	0.4886	0.963	0.2097	0.409
584	2-isopropylmalate	Carbohydrate	Glycolysis, gluconeogenesis, pyruvate metabolism	15667	GC/MS	1578.1	275.1	3237-44-3;	77	C02504	HMDB00402	1.9583	1.3138	1.3165	1.2175	1.6074	1	0.757	1.1451	0.9262	0.9735	0.3752	0.4134	0.3883	0.3199	0.4366	0.8349	0.8455	0.6473	0.4507	0.6445
1020	2-linoleoylglycerophosphocholine*	Lipid	Lysolipid	35257	LC/MS Pos	5544	520.4					0.3669	0.1071	0.1427	0.1272	1.111	1.1139	1.3339	7.2767	2.0827	1.5231	1.2349	1.8735	6.6295	2.462	7.6458	3.0401	0.7954	0.9898	0.7555	1.0102
999	2-linoleoylglycerophosphoethanolamine*	Lipid	Lysolipid	36593	LC/MS Neg	5650	476.4					0.0418	0.1598	0.4745	0.3106	0.2405	1.1519	2.1526	2.4044	1.2721	1.2003	1.4078	1.1395	1.4611	0.955	1.1746	0.8981	1.045	1.0952	1.9293	1.1206
1018	2-oleoylglycerophosphocholine*	Lipid	Lysolipid	35254	LC/MS Pos	5640	522.4					0.3437	0.1122	0.1587	0.1698	1.2364	1.2258	1	6.8721	2.2543	1.7074	0.638	1.1847	3.8785	1.1673	4.0424	3.1375	1.0917	1.3347	0.8753	1.2928
997	2-oleoylglycerophosphoethanolamine*	Lipid	Lysolipid	35687	LC/MS Neg	5848	478.3					0.1126	0.2036	0.9947	0.4325	0.4838	1.567	2.7025	2.7563	2.4185	2.1789	1.0633	0.9321	1.1325	0.9508	1	1.2294	1.3933	1.3115	1.8023	1.232
1042	2-oleoylglycerophosphoinositol*	Lipid	Lysolipid	37232	LC/MS Neg	5571	597.5					0.4835	0.1501	0.7485	0.9477	0.7065	1.0026	1.8342	2.4432	1.3509	0.8876	2.2236	2.6322	1.7356	1.7326	1.7071	1.4819	2.8872	1.6988	1.9882	2.0965
1044	2-oleoylglycerophosphoserine*	Lipid	Lysolipid	37948	LC/MS Neg	5577	522.3					0.3005	0.3005	0.4948	0.7535	0.5374	1.1827	3.0781	2.3379	2.1305	1.3983	1.0221	1.1303	0.9287	0.8837	0.6582	0.9412	1.5578	1.3351	1.0793	1.3888
1013	2-palmitoleoylglycerophosphocholine*	Lipid	Lysolipid	35819	LC/MS Pos	5482	494.3					0.2608	0.2057	0.2057	0.2057	0.8018	1.3281	1.7032	11.0159	2.7364	1.942	0.7074	1.0749	4.7286	1.1537	5.1015	3.1643	0.867	1.1116	0.9705	1.4311
993	2-palmitoleoylglycerophosphoethanolamine*	Lipid	Lysolipid	36619	LC/MS Neg	5611	450.3					0.1153	0.1153	0.8914	0.2728	0.3013	2.03	3.7457	3.7916	2.3597	2.3023	0.9354	1.0196	0.8716	0.5933	0.8288	1.7137	1.5215	1.7011	2.7582	1.6951
991	2-palmitoylglycerophosphoethanolamine*	Lipid	Lysolipid	35688	LC/MS Neg	5790	452.3					0.2135	0.2762	0.9245	0.4406	0.3884	0.6643	1.4166	2.7227	0.9722	0.6685	1.6081	1.2083	1.9961	1.1108	1.0608	1.3642	2.0091	1.786	3.1807	1.409
1460	2-pyrrolidinone	Xenobiotics	Chemical	31675	GC/MS	1190.9	142	616-45-5 ;	12025		HMDB02039	0.7637	1.6951	1.8051	0.6934	0.8626	2.3417	2.0149	4.387	2.1715	3.1323	3.9844	2.3752	3.0337	2.7715	1.8638	1	0.6902	0.6486	1.3607	0.5692
1351	3'-dephosphocoenzyme A	Cofactors and vitamins	Pantothenate and CoA metabolism	18289	LC/MS Neg	2010	686.2	3633-59-8;	444485	C00882	HMDB01373	1.2023	0.8296	0.8534	1.1406	1.2898	0.7771	0.8624	1.2735	0.9777	0.8685	1.3668	1.4066	1.2199	1.2899	1.6149	0.7189	0.7444	0.6716	0.4516	0.6002
107	3-(4-hydroxyphenyl)lactate	Amino acid	Phenylalanine & tyrosine metabolism	32197	LC/MS Neg	1395	181.1	6482-98-0;	9378	C03672	HMDB00755	1.1375	0.9648	0.9638	1.0106	0.927	4.1418	3.3144	4.1959	4.048	3.3728	0.1712	0.1743	0.1652	0.0909	0.1394	1.1413	1.1254	0.8331	0.7092	0.7993
1518.13	3-aminobutyrate	Xenobiotics	Chemical	42564	GC/MS	1252	116.1	541-48-0;	10932			0.3869	0.4294	0.4213	0.4519	0.4447	1.1993	0.9503	1.2504	1.128	0.9012	1.3038	1.1145	1.0938	1.0393	1.1136	1.5764	1.4157	1.4204	1	1.1773
1095	3-hydroxy-3-methylglutaryl CoA	Lipid	Mevalonate metabolism	1760	LC/MS Neg	1620	910.1	103476-21-7;	84	C00356	HMDB01375	1.0275	1.0143	1.0347	0.9318	0.9537	0.957	1.0973	0.9879	0.8483	0.8187	0.7338	0.7578	0.6388	0.7327	0.8746	0.8916	0.7035	0.7198	0.5783	0.788
984	3-hydroxybutyrate (BHBA)	Lipid	Ketone bodies	542	GC/MS	1203.5	116.9	625-72-9;	441	C01089	HMDB00357	1.0108	0.6471	0.6121	0.6655	0.7307	0.8418	0.9235	0.8651	0.9258	0.8109	1.459	1.3036	1.1992	1.4725	1.3994	1	0.9052	0.9509	0.7443	0.7012
761	3-hydroxypropanoate	Lipid	Fatty acid, monohydroxy	42103	GC/MS	1187.1	177.1	503-66-2;	5459847	C01013	HMDB00700	0.9093	1.3516	1.0091	1.0925	1.8716	0.389	0.4888	0.446	0.4828	0.4609	3.123	2.8347	2.6171	3.4631	2.8292	1.4098	1.2449	1.2279	0.9116	1.0406
56	3-methylhistidine	Amino acid	Histidine metabolism	15677	GC/MS	1799.7	218.1	368-16-1;	649696971061	C01152	HMDB00479	0.2609	0.2609	0.3555	0.2609	0.2609	1.5178	1.1606	1.718	1.2794	1.5126	0.4215	0.3316	0.5304	0.2609	0.3041	1.5897	1	1.6167	1.2353	1.3448
597	3-phosphoglycerate	Carbohydrate	Glycolysis, gluconeogenesis, pyruvate metabolism	1414	GC/MS	1754	299	80731-10-8;		C00597	HMDB00807	1.6343	1.1271	1.3406	1.2576	1.9856	0.3983	0.3754	0.3895	0.4021	0.3411	0.3088	0.2486	0.2444	0.3535	0.3037	1.3116	1.0951	1.0568	0.706	1
291	4-acetamidobutanoate	Amino acid	Guanidino and acetamido metabolism	1558	LC/MS Pos	1724	146.1	3025-96-5;	18189	C02946	HMDB03681	1.686	1	1.303	1.228	0.7504	0.7449	0.6997	0.9926	0.6739	0.7743	0.6783	0.616	0.5488	0.6642	0.6384	1.1288	1.2093	1.0264	0.6612	0.7263
242	4-amino-2-hydroxybutyate	Amino acid	Cysteine, methionine, SAM, taurine metabolism	20877	GC/MS	1646.7	174	40371-51-5;	27339296999098			2.4893	1.59	1.7023	2.097	1.8615	0.7518	0.6881	0.7572	0.796	0.527	0.3482	0.441	0.3033	0.3911	0.3211	0.2873	0.3054	0.3629	0.2567	0.2963
290	4-guanidinobutanoate	Amino acid	Guanidino and acetamido metabolism	15681	LC/MS Pos	1085	146.1	463-003;463-00-3;	500	C01035	HMDB03464	1.3465	1.2166	1.1246	1.2426	1.1769	0.9517	1.0498	1.0289	1	0.8827	0.5856	0.5526	0.5517	0.5915	0.6188	0.5405	0.5442	0.5562	0.4596	0.4361
762	4-hydroxybutyrate (GHB)	Lipid	Fatty acid, monohydroxy	34585	GC/MS	1277	233.1	502-85-2;	10413	C00989	HMDB00710	0.8053	0.9679	0.9372	0.8519	1.0144	2.8845	2.071	2.9691	2.2696	1.9003	1.097	1	0.9084	0.8165	0.7131	5.0467	3.8339	3.2791	2.4617	3.8434
40	4-hydroxyglutamate	Amino acid	Glutamate metabolism	40499	GC/MS	1644.2	244.1	2485-33-8;	439902	C03079	HMDB01344	1.7124	1.5126	1.6438	1.449	1.8398	0.0468	0.1164	0.0468	0.0468	0.0468	0.1214	0.1295	0.0468	0.1007	0.1163	0.0468	0.1023	0.0468	0.0525	0.0872
1371	5-(2-Hydroxyethyl)-4-methylthiazole	Cofactors and vitamins	Thiamine metabolism	27673	GC/MS	1403.9	215	137-00-8;	1136	C04294		0.6415	0.6415	0.6415	0.6415	0.6415	0.9518	0.9526	1.3843	0.9666	0.9189	1.2442	0.9131	1.0334	0.7142	0.7413	1.6158	1.2696	1.4527	1.2636	1.4414
1322	5-aminolevulinate	Cofactors and vitamins	Hemoglobin and porphyrin metabolism	2290	LC/MS Pos	711	132	5451-09-2;	1377048523	C00430	HMDB01149	1.0078	0.622	0.6168	0.6235	0.6809	0.8612	0.7069	1.0624	0.7455	0.7143	0.3196	0.3015	0.3333	0.1927	0.3421	3.9797	4.2338	2.3844	2.0475	2.8544
187	5-hydroxylysine	Amino acid	Valine, leucine and isoleucine metabolism	15685	GC/MS	1789.5	232.1	13204-98-3;	1029	C01211	HMDB00450	0.5466	0.5626	0.5809	0.4521	0.5215	1.0473	1.0314	1.1363	1.1563	0.8401	2.6877	2.1894	2.0476	1.5925	2.3105	2.8483	2.112	2.2683	1.5919	2.4256
149.1	5-hydroxymethyl-2-furoic acid	Amino acid	Phenylalanine & tyrosine metabolism	42040	GC/MS	1559.1	271.1	6338-41-6;	80642		HMDB02432	0.8227	0.2657	0.685	0.2657	0.6177	0.6537	1	0.8133	1.1454	0.6841	2.2406	1.8277	1.7153	2.1975	2.46	4.6514	4.0071	3.4116	1.6914	3.1393
281	5-methylthioadenosine (MTA)	Amino acid	Polyamine metabolism	1419	LC/MS Pos	2427	298.1	2457-80-9;	439176	C00170	HMDB01173	1.1447	1.0588	1.2189	1.0972	0.9388	0.4356	0.5641	0.4531	0.4794	0.4201	0.9184	1	0.7991	0.8424	1.096	1.2047	1.0889	1.119	0.7762	1.1148
297	5-oxoproline	Amino acid	Glutathione metabolism	1494	LC/MS Neg	744	128.2	98-79-3;	7405	C01879	HMDB00267	1.2443	1	0.7444	1.0421	0.8981	1.002	1.4274	0.9669	1.5452	1.1522	0.8851	0.9404	0.7132	0.8391	0.8391	1.8951	2.8702	1.8458	1.6185	1.6763
810	6-aminocaproate	Lipid	Fatty acid, amino	20715	LC/MS Pos	1282	132.1	60-32-2;	517030564	C02378	HMDB01901	1	1	1	1	1	1	1	1	1	1	1	1	1	1	1	1	1	1	1	1
1593.1	6-oxopiperidine-2-carboxylic acid	Xenobiotics	Drug	43231	GC/MS	1529.7	170.1	34622-39-4;	3014237			0.3748	0.4835	0.6308	0.5615	0.299	1.7528	2.0312	2.0076	1.9099	1.6918	1.0632	0.9368	0.878	1.166	0.8518	1.9165	1.4832	1.8676	1.348	1.9007
613	6-phosphogluconate	Carbohydrate	Nucleotide sugars, pentose metabolism	15442	GC/MS	2060.4	387.2	921-62-0;53411-70-4;	91493	C00345	HMDB01316	0.8627	0.5782	0.597	0.6025	0.6432	1.3124	1.2919	1	1.3009	1.1454	0.3903	0.3159	0.3169	0.4005	0.3618	1.002	1.0143	0.7201	0.7043	0.7313
1352	acetyl CoA	Cofactors and vitamins	Pantothenate and CoA metabolism	32484	LC/MS Neg	1900	808.1	102029-73-2;	444493	C00024	HMDB01206	0.1122	0.1122	0.1122	0.1122	0.1122	0.6918	1.3426	1.2071	1.1778	1.0299	0.5689	0.2834	0.7454	0.3606	0.8394	1.0224	0.1122	0.9274	0.9776	0.841
901	acetylcarnitine	Lipid	Carnitine metabolism	32198	LC/MS Pos	1203	204.2	5080-50-2;	7045767	C02571	HMDB00201	0.6868	0.5903	0.6196	0.602	0.5281	1.0983	1.1402	1.1848	1.1681	0.9833	1.0866	1	1.0493	0.8921	1.1861	2.373	2.0274	1.5574	1.2457	1.5696
1198	adenine	Nucleotide	Purine metabolism, adenine containing	554	GC/MS	1804.2	264	73-24-5;	190	C00147	HMDB00034	1.0351	0.8122	1	0.9151	0.8733	0.7361	0.9281	1.0458	0.997	0.8202	1.348	1.0668	1.0379	1.0508	1.243	1.4161	1.2766	1.2843	0.9562	1.1954
1199	adenosine	Nucleotide	Purine metabolism, adenine containing	555	LC/MS Pos	1650	268.1	58-61-7;	60961	C00212	HMDB00050	3.4749	1.6995	1.4607	1.6242	1.4364	0.1588	0.0944	0.2796	0.2119	0.17	1.0645	0.9479	1	0.4884	0.984	0.9522	1.1212	0.7923	0.5338	0.5698
1206	adenosine 2'-monophosphate (2'-AMP)	Nucleotide	Purine metabolism, adenine containing	36815	LC/MS Pos	1625	348.1	130-49-4;		C00946	HMDB11617	3.4505	3.0617	2.9578	3.0107	2.8742	3.5818	3.8485	3.7527	3.4416	2.9249	0.2418	0.2112	0.2467	0.2649	0.2916	0.9964	1.251	0.9484	0.6677	1.1205
1210	adenosine 5'-diphosphate (ADP)	Nucleotide	Purine metabolism, adenine containing	3108	LC/MS Neg	800	426.1	20398-34-9;	6022	C00008	HMDB01341	0.0979	1.1962	0.0468	1.1768	1.5804	0.3359	1.1714	0.2458	1.0786	1.0172	0.0175	0.2099	0.0202	0.3353	0.0247	0.1512	1.3786	0.1254	0.9828	0.2952
1208	adenosine 5'-monophosphate (AMP)	Nucleotide	Purine metabolism, adenine containing	32342	LC/MS Pos	1210	348.1	149022-20-8;	15938965	C00020	HMDB00045	1.5096	0.9181	1.1591	1.0475	0.9841	0.4821	0.4706	0.6603	0.5194	0.4539	0.9416	0.8248	0.8693	0.7019	1.1083	1.3928	1.1818	1.1362	0.7681	1.1564
1335	adenosine 5'diphosphoribose	Cofactors and vitamins	Nicotinate and nicotinamide metabolism	558	LC/MS Neg	964	558.1	68414-18-6;	4475880	C00301	HMDB01178	0.4635	0.4635	0.4635	0.4635	0.4635	1.0344	1.2934	0.8964	1.1661	0.5667	0.4989	0.6572	0.4812	0.6907	0.6566	1.2649	1.257	1.2845	0.9692	1.0308
1216	adenylosuccinate	Nucleotide	Purine metabolism, adenine containing	18360	LC/MS Neg	569	462.1	19046-78-7;	195	C03794	HMDB00536	0.9207	0.8487	0.8215	0.8221	0.7397	0.7971	1.0253	1.1901	1	1.0392	0.5663	0.5382	0.5564	0.4252	0.7719	1.7642	1.5401	1.7704	1.4268	1.517
32	alanine	Amino acid	Alanine and aspartate metabolism	1126	LC/MS Pos	650	90.1	56-41-7;	59507311724	C00041	HMDB00161	1.5874	0.9789	1.1071	0.9914	0.7353	0.5914	0.5075	0.6758	0.5	0.5205	0.4413	0.515	0.4507	0.3737	0.6261	2.4512	3.2814	1.4302	1.1193	1.9758
1248	allantoin	Nucleotide	Purine metabolism, urate metabolism	1107	GC/MS	1809.8	518.3	97-59-6;	204	C02350	HMDB00462	0.9009	0.8903	0.8516	0.7722	0.7996	0.6709	0.8239	0.8791	0.7929	1	1.4553	1.9449	1.6149	1.8113	1.0134	2.2828	1.7317	2.1229	1.1979	1.7295
19	allo-threonine	Amino acid	Glycine, serine and threonine metabolism	15142	GC/MS	1417.8	219	28954-12-3;	992896995276	C05519	HMDB04041	0.6839	0.5038	0.7666	0.3179	0.3179	1.4422	0.3179	0.3179	0.3179	1	0.3179	0.3179	0.3179	0.3179	0.3179	0.3179	0.3179	0.3179	0.3179	0.3179
658	alpha-ketoglutarate	Energy	Krebs cycle	33453	GC/MS	1779	419.1	305-72-6;328-50-7;22202-68-2;	51	C00026	HMDB00208	1.697	1.5198	1.0249	1.1146	2.5741	0.1404	0.0509	0.1234	0.0509	0.0509	0.0509	0.0509	0.0872	0.0509	0.0509	0.0509	0.1567	0.0509	0.0509	0.0509
634	arabinose	Carbohydrate	Nucleotide sugars, pentose metabolism	575	GC/MS	1631.6	217	28697-53-2;	66308	C00216	HMDB00646	0.6952	0.9173	1.0408	0.9623	0.8967	1.4677	1.1508	1.3416	1.3352	1.0842	0.5456	0.5757	0.5848	0.476	0.5865	1.6558	1.6049	1.9138	0.9719	1.3514
615	arabitol	Carbohydrate	Nucleotide sugars, pentose metabolism	15318	LC/MS Neg	721	151.2	7643-75-6;	94154		HMDB01851,HMDB00568	1.4193	1.3929	1.5428	1.2908	0.9295	0.8542	0.7945	0.8122	0.948	0.6352	0.8504	0.4951	0.5383	0.3744	0.5602	1.985	1.1958	0.8189	1	0.969
1303	arabonate	Cofactors and vitamins	Ascorbate and aldarate metabolism	37516	GC/MS	1736	292.1	7643-75-7;	122045		HMDB00539	0.5986	0.6669	0.7969	0.731	0.6814	1.8841	1.5732	1.926	1.7102	1.3954	1.3219	1.2885	1.2812	1.4301	1.3012	1.2536	0.9847	1.1289	0.8082	0.889
255	arginine	Amino acid	Urea cycle; arginine-, proline-, metabolism	1638	GC/MS	1608.5	142	1119-34-2;	5246487232	C00062	HMDB00517	0.661	0.7953	1.0184	0.6165	0.9019	1.7306	1.8981	2.2632	1.9293	1.6552	0.6152	0.4578	0.5128	0.3919	0.4965	1.6096	1.2284	1.2322	0.9787	1.2929
270	argininosuccinate	Amino acid	Urea cycle; arginine-, proline-, metabolism	15497	GC/MS	2157	446.3	156637-58-0;	828	C03406	HMDB00052	0.5618	0.5754	0.7427	0.6981	1.11	2.4152	2.4866	3.4895	2.5894	2.0196	0.9963	0.7101	0.8959	0.6053	0.907	2.1193	1.3388	1.8133	1.4018	1.6155
25	asparagine	Amino acid	Alanine and aspartate metabolism	11398	GC/MS	1651.2	231	70-47-3;	62676992089	C00152	HMDB00168	0.4163	0.4106	0.477	0.4177	0.4428	1.146	1.2715	1.4053	1.402	1.0292	1.3758	1.2874	1.1831	1.233	1.1578	1.2088	1	1.2169	0.841	1.0059
337.08	asparagylisoleucine	Peptide	Dipeptide	42976	LC/MS Pos	2070	246.2					1.6986	1.3754	1.5056	1.4204	1.6684	1.2034	0.9456	0.9095	0.8666	1	0.579	0.4922	0.5133	0.5421	0.7272	0.5583	0.6	0.5786	0.4437	0.5176
337.09	asparagylleucine	Peptide	Dipeptide	42980	LC/MS Pos	2170	246.2					1.5894	1.4095	1.7461	1.5548	1.8206	1.0943	0.6839	0.8274	0.9255	0.7525	0.3756	0.2824	0.3487	0.4111	0.4555	0.5153	0.6056	0.5029	0.31	0.5727
24	aspartate	Amino acid	Alanine and aspartate metabolism	15996	GC/MS	1529.7	232	56-84-8;	5960	C00049	HMDB00191	0.6781	0.4161	0.5073	0.4634	0.3599	0.421	1.0345	0.7429	0.8831	1.0264	3.6182	3.2798	2.8345	3.5598	3.6723	0.5564	0.5435	0.5047	0.5595	0.5492
390	aspartylleucine	Peptide	Dipeptide	40068	LC/MS Pos	2310	247.2	3062-14-4;	332962			2.1361	1.9754	1.9485	1.8877	2.3216	0.8665	1	0.8813	0.8829	0.7807	0.1777	0.1633	0.1816	0.1839	0.2177	0.3436	0.2671	0.2896	0.2075	0.2709
340	aspartylphenylalanine	Peptide	Dipeptide	22175	LC/MS Pos	2538	281.1	13433-09-5;	93078		HMDB00706	2.4973	2.4864	2.4624	2.4661	2.5149	0.639	0.689	0.6586	0.6307	0.71	0.1729	0.1877	0.2306	0.1729	0.1729	0.1729	0.6559	0.2228	0.251	0.36
252	assymetric dimethylarginine (ADMA)	Amino acid	Urea cycle; arginine-, proline-, metabolism	15743	LC/MS Pos	776	203.2	65005-57-4;		C03626	HMDB01539	1.4077	0.8487	0.9669	0.8417	0.8786	0.9918	1.0023	1.0516	1.0628	0.8375	0.577	0.5746	0.5929	0.5082	0.5899	1.2081	1.1596	1	0.6864	0.8789
28	beta-alanine	Amino acid	Alanine and aspartate metabolism	55	GC/MS	1451.8	174	56-41-7;107-95-9;	2394755801	C00099	HMDB00056	1.0081	0.4192	0.4206	0.8003	0.5352	1.2829	1.1995	0.9382	1.2839	0.7897	1.188	1.4649	1	1.2395	1.4338	0.9025	1.2034	1.2263	0.5122	0.8057
21	betaine	Amino acid	Glycine, serine and threonine metabolism	3141	LC/MS Pos	721	118.2	107-43-7;	247	C00719	HMDB00043	0.7045	0.5287	0.5229	0.5373	0.5458	0.8723	0.926	1.0086	0.963	0.8694	1.1763	1.2206	1.1349	1.0086	1.1854	2.2455	2.3087	1.5731	1.2906	1.6586
1305.1	biocytin	Cofactors and vitamins	Biotin metabolism	42971	LC/MS Pos	2278	373.3	576-19-2;	709866083814			0.4951	0.251	0.2135	0.2135	0.2304	1.045	0.8296	0.894	1.0257	0.6847	1.052	0.9743	0.8935	0.8614	1.1028	1.9578	1.8058	1.5379	0.7495	2.104
899	carnitine	Lipid	Carnitine metabolism	15500	LC/MS Pos	702	162.2	461-05-2;	10917	C00318		1.4024	0.9458	0.9501	0.956	1.1111	0.76	0.6869	0.9069	0.7937	0.7696	0.9224	0.9203	0.9049	0.6072	1	1.9035	1.8185	1.6078	1.1057	1.6467
954	choline phosphate	Lipid	Glycerolipid metabolism	34396	LC/MS Pos	695	184.1	72556-74-2;	135437	C00588		3.3144	2.1191	2.1175	2.0824	1.6381	0.5983	0.5491	0.8239	0.6917	0.5946	0.8515	0.7476	0.7349	0.536	0.7722	1.6475	1.5007	0.9948	0.7301	1
220	citramalate	Amino acid	Valine, leucine and isoleucine metabolism	22158	GC/MS	1490.7	247	6236-10-8;	1081	C00815	HMDB00426	1.0258	0.6481	0.8302	0.6389	1.032	0.9679	1.0873	1.1853	1	0.9431	2.0418	1.9167	2.5885	2.2467	1.7052	2.1711	2.478	2.5958	2.3781	2.5429
648	citrate	Energy	Krebs cycle	1564	GC/MS	1763.4	273.1	77-92-9;	311	C00158	HMDB00094	1.3584	1.328	1.3376	1.2768	1.8303	0.1394	0.0677	0.15	0.0785	0.0981	0.0499	0.0291	0.0417	0.023	0.0233	1	1.0676	0.5573	0.2757	1.0096
1350	coenzyme A	Cofactors and vitamins	Pantothenate and CoA metabolism	2936	LC/MS Neg	1600	766.1	85-61-0;18439-24-2;	317	C00010	HMDB01423	1.0621	0.6919	0.7318	0.9035	0.7715	0.7995	1	0.9843	0.9949	0.8539	1.0677	1.1497	0.9288	1.2741	1.2884	0.828	0.8681	0.7108	0.499	0.7169
229	cystathionine	Amino acid	Cysteine, methionine, SAM, taurine metabolism	15705	GC/MS	1979.6	218.1	535-34-2;	4083111834	C02291	HMDB00099	1.0762	0.9856	1.0603	0.8787	0.9874	0.6507	0.6625	0.7094	0.6864	0.5978	2.5303	2.7139	2.2101	2.9602	2.7801	0.652	0.6213	0.5337	0.4138	0.6156
224	cysteine	Amino acid	Cysteine, methionine, SAM, taurine metabolism	31453	GC/MS	1560.1	218	52-90-4;56-89-3;	58626419722	C00097	HMDB00574	1.0864	0.9701	1.0434	0.9082	1.1107	1.0678	0.9262	1	1.0993	1.0385	1.0446	0.993	0.9862	0.9182	1.1355	0.694	0.5398	0.6526	0.3839	0.6351
299	cysteine-glutathione disulfide	Amino acid	Glutathione metabolism	35159	LC/MS Pos	821	427.1	13081-14-6;	4247235		HMDB00656	1.6487	0.8614	1.2051	0.8272	0.8182	2.3183	1.759	0.8643	1.1533	0.99	0.2357	0.3699	0.2935	0.2122	0.3278	0.5784	1.9697	1.4451	0.6362	0.6756
376	cysteinylglycine	Peptide	Dipeptide	37642	GC/MS	1763	240.9	19246-18-5;	65270	C01419	HMDB00078	0.7093	0.682	0.7683	0.6632	0.6329	0.9843	1.0639	1.0599	1.1042	0.8525	1.326	1.4181	1.2448	1.3485	1.4186	1.3068	1.029	1.0849	0.7442	1.068
724	dihomo-linoleate (20:2n6)	Lipid	Long chain fatty acid	17805	LC/MS Neg	5722	307.3	2091-39-6;	6439848	C16525		0.6335	0.1851	0.935	0.7147	0.6768	0.7117	1.3706	1.4901	0.8772	0.6218	3.1629	3.5543	2.8379	2.9967	2.4034	2.2898	3.7624	2.0202	2.8636	2.3227
678	dihomo-linolenate (20:3n3 or n6)	Lipid	Essential fatty acid	35718	LC/MS Neg	5600	305.4	17046-59-2 ;	5312529	C03242	HMDB02925	0.5173	0.1592	0.6451	0.6042	0.5033	1.1079	2.2409	2.1726	1.568	0.9793	2.7404	3.2488	2.1258	3.4475	2.8095	2.8252	4.3048	3.0985	4.1259	2.9557
3	dimethylglycine	Amino acid	Glycine, serine and threonine metabolism	5086	GC/MS	1030	57.9	1118-68-9;	6971056673	C01026	HMDB00092	0.9288	0.2227	0.3096	0.2504	0.4897	1.2065	1.2502	1	1.123	1.0032	1.415	1.1907	1.0783	1.0985	0.957	1.7373	1.6526	1.4803	1.053	1.6052
722	eicosenoate (20:1n9 or 11)	Lipid	Long chain fatty acid	33587	LC/MS Neg	5955	309.4				HMDB02231	0.6906	0.2305	1.2959	0.7796	0.8193	0.8235	1.4119	1.8196	0.9625	0.6795	2.5092	2.6156	2.4048	2.2688	1.8475	2.1094	3.5048	2.0162	2.6776	2.0788
1145	ergosterol	Lipid	Sterol/Steroid	27553	GC/MS	2346.1	363.3	57-87-4;	444679	C01694	HMDB00878	1.5417	1.9591	1.6186	1.5918	1.7473	0.4497	0.3713	0.5336	0.4747	0.3534	0.5258	0.4955	0.5383	0.4646	0.679	1.0049	1	0.5954	0.4603	0.6266
1818	erythritol	Xenobiotics	Sugar, sugar substitute, starch	20699	GC/MS	1517.5	217	149-32-6;		C00503	HMDB02994	0.9237	0.8572	0.9229	0.913	1.0575	1.7864	1.6138	1.9641	1.7898	1.4777	1.0227	0.9501	0.8959	0.9247	1	1.8896	1.53	1.5473	1.0369	1.2857
515	erythronate*	Carbohydrate	Aminosugars metabolism	33477	GC/MS	1546.9	292.1	88759-55-1;	2781043		HMDB00613	0.8524	0.8505	0.9882	0.9295	0.7865	1.622	1.8994	1.8362	2.0484	1.4303	5.0973	4.5393	4.5019	5.9025	4.8789	0.9998	0.7948	0.8026	0.6216	0.7216
955	ethanolamine	Lipid	Glycerolipid metabolism	1497	GC/MS	1304	174.1	141-43-5;		C00189	HMDB00149	1.2076	0.4527	0.3921	0.6046	0.5438	1.4351	1.456	1.5447	1.7429	1.0671	1.0452	1.403	0.8556	1.1348	1.2501	1.7498	1.8131	2.1616	1.0845	1.2796
1365	flavin adenine dinucleotide (FAD)	Cofactors and vitamins	Riboflavin metabolism	2134	LC/MS Neg	2413	784.1	146-14-5;84366-81-4;	643975	C00016	HMDB01248	1.2941	1.0464	1.0823	1.0364	1.13	0.461	0.4786	0.4878	0.5397	0.4633	0.7262	0.6988	0.6264	0.7238	0.8654	0.7629	0.7871	0.7433	0.597	0.7338
1367	flavin mononucleotide (FMN)	Cofactors and vitamins	Riboflavin metabolism	15797	LC/MS Neg	2395	455.1	130-40-5;	710	C00061	HMDB01520	1.1255	0.77	0.7951	0.7806	0.9793	0.7727	0.7711	0.7301	0.8413	0.7621	0.9533	0.9891	0.8897	1.0054	1.2004	1.3111	1.1904	1.0256	0.6586	0.9656
537	fructose	Carbohydrate	Fructose, mannose, galactose, starch, and sucrose metabolism	577	GC/MS	1758	217	57-48-7;	5984	C00095	HMDB00660	0.8722	0.7714	0.856	0.7565	0.8206	4.308	3.4759	4.7477	4.9315	3.1818	0.474	0.474	0.6176	0.474	0.5931	1.0048	1.2577	1.6557	1.0547	0.935
592	fructose-6-phosphate	Carbohydrate	Glycolysis, gluconeogenesis, pyruvate metabolism	12021	GC/MS	1994.9	315.1	103213-47-4;		C05345	HMDB00124	1.4254	0.8009	0.8743	0.9162	1	1.2166	1.1442	1.2606	1.2394	0.9102	0.4304	0.3621	0.4023	0.3655	0.4175	0.7008	0.7738	0.6857	0.5039	0.6603
663	fumarate	Energy	Krebs cycle	1643	GC/MS	1382.1	245	100-17-8;		C00122	HMDB00134	0.7996	1.2839	1.3926	0.8668	1.7634	1.4209	1.6722	2.2698	1.6157	1.4832	0.5126	0.343	0.3335	0.3386	0.5133	1.6516	0.9583	1.3316	1.067	1.2017
538	galactitol (dulcitol)	Carbohydrate	Fructose, mannose, galactose, starch, and sucrose metabolism	1117	GC/MS	1849.2	319.1	608-66-2;	11850	C01697	HMDB00107	0.7856	0.8441	0.9033	0.8799	0.8869	4.3266	3.8498	5.0114	5.1917	3.8085	0.9251	1.099	1	1.1357	1.0297	0.8697	0.6584	0.7935	0.5862	0.6104
47	gamma-aminobutyrate (GABA)	Amino acid	Glutamate metabolism	1416	GC/MS	1539.7	304.1	56-12-2;	6992099119	C00334	HMDB00112	1.272	0.7982	0.7909	0.8632	0.4509	2.4281	2.5169	2.4664	2.7188	2.2795	1.6885	1.8215	1.4189	1.5867	1.3942	0.8113	1	1.168	0.9113	0.6172
461	gamma-glutamyl-2-aminobutyrate	Peptide	gamma-glutamyl	37092	GC/MS	1904	403.2					1.1613	1.0685	0.9997	0.9086	0.7166	1.1676	0.9453	1.3403	1.0003	0.8324	0.7352	0.8943	1.0427	0.7832	1.0027	0.7504	1.2244	0.9793	0.9247	0.797
464	gamma-glutamylcysteine	Peptide	gamma-glutamyl	1778	LC/MS Pos	1274	251.1	636-58-8;	842	C00669	HMDB01049	2.6253	2.0162	2.3326	1.9251	1.6243	0.7768	1.0202	1	0.8273	0.7377	0.9172	0.979	0.8952	0.6957	1.0719	0.4747	0.4812	0.5781	0.218	0.5345
468	gamma-glutamylglutamine	Peptide	gamma-glutamyl	2730	LC/MS Pos	806	276.1	10148-81-9;	150914		HMDB11738	1.2671	0.8368	1.0662	0.7754	0.8416	1.1703	1.0778	1.199	0.9923	0.8487	0.3893	0.3143	0.3925	0.2535	0.4248	0.9375	0.7616	0.7223	0.4945	0.7849
465	gamma-glutamylglycine	Peptide	gamma-glutamyl	33949	GC/MS	1934	375.2	1948-29-4;	165527		HMDB11667	1	0.6168	0.7877	0.5902	0.9801	0.9845	0.9094	1.2139	0.8746	0.8173	1.6031	1.512	1.1546	1.2615	1.3541	2.9434	2.5394	2.2092	2.3466	2.3878
463	gamma-glutamylisoleucine*	Peptide	gamma-glutamyl	34456	LC/MS Pos	2644	261.2				HMDB11170	1	1.1898	0.9121	1.0141	1.1731	1.1284	0.8337	1.3073	0.8859	0.7313	0.549	0.8309	0.4931	0.331	0.6314	1.0026	0.9607	1.0091	0.6656	0.9322
462	gamma-glutamylleucine	Peptide	gamma-glutamyl	18369	LC/MS Pos	2744	261.2	2566-39-4;	151023		HMDB11171	0.5785	0.6953	0.8358	0.706	0.8152	1.6447	1.3427	1.8438	1.417	1.3008	0.804	0.9282	0.9906	0.5754	0.8592	1.6166	1.6247	1.0094	0.825	1.3179
470	gamma-glutamylphenylalanine	Peptide	gamma-glutamyl	33422	LC/MS Pos	2846	295.1	7432-24-8;	111299		HMDB00594	1.4227	1.0178	1.0392	1.0287	1	0.9486	0.9106	0.9634	0.8042	0.838	0.3947	0.3679	0.3623	0.318	0.4285	0.6092	0.744	0.4885	0.4092	0.6754
471	gamma-glutamyltyrosine	Peptide	gamma-glutamyl	2734	LC/MS Pos	2073	311.2	7432-23-7;	94340			1.1384	0.9501	1.1306	1.0352	1.0184	1.5642	1.5092	1.6884	1.8263	1.3765	0.4141	0.3702	0.3828	0.2094	0.4612	0.4681	0.4903	0.4787	0.3367	0.4377
460	gamma-glutamylvaline	Peptide	gamma-glutamyl	32393	LC/MS Pos	2040	247.2	2746-34-1;			HMDB11172	0.939	0.6518	1.006	1	0.9096	1.7298	1.1186	1.7485	1.3562	1.0981	0.9644	0.8658	0.9444	0.7219	0.8379	2.8353	2.4205	2.2712	1.5015	2.8046
620	gluconate	Carbohydrate	Nucleotide sugars, pentose metabolism	587	GC/MS	1879.4	333	527-07-1;	10690	C00257	HMDB00625	0.6802	1.0568	1.0972	1.1108	1	1.0641	1.0963	1.4855	1.2342	1.1995	0.7377	0.6429	0.6432	0.5874	0.733	0.3985	0.3686	0.3238	0.2591	0.3667
589	glucose	Carbohydrate	Glycolysis, gluconeogenesis, pyruvate metabolism	20488	GC/MS	1866.8	217.1	50-99-7;	79025	C00031	HMDB00122	1.3349	0.9005	1.002	0.998	1.1235	0.765	0.5678	0.8808	0.746	0.6522	0.7676	0.7217	0.6558	0.4306	0.7396	1.2401	1.1493	0.9392	0.6542	0.9393
588	glucose 1-phosphate	Carbohydrate	Glycolysis, gluconeogenesis, pyruvate metabolism	15561	GC/MS	2017	299.1	56401-20-8;	65533	C00103	HMDB01586	0.4479	0.6544	0.6139	0.3495	0.5102	0.6061	0.5755	0.952	0.9145	0.5772	0.8096	1.0102	1.0039	1.0815	1.2455	2.5253	1.4269	0.9855	1.9886	1.3587
587	glucose-6-phosphate (G6P)	Carbohydrate	Glycolysis, gluconeogenesis, pyruvate metabolism	31260	GC/MS	2042.7	387.2	103192-55-8;		C00668	HMDB01401	1.2031	0.7432	0.8412	0.8259	1.0963	1.2226	1.179	1.2217	1.2984	0.9572	0.4087	0.3386	0.3627	0.3607	0.3875	0.666	0.7416	0.6424	0.4917	0.6234
39	glutamate	Amino acid	Glutamate metabolism	57	GC/MS	1611.9	246	56-86-0;	611	C00025	HMDB03339	1.1784	0.9489	1.0038	0.961	1.0215	0.5415	0.5256	0.6171	0.5437	0.4354	0.9338	1.002	0.9164	0.915	1.0301	1.6907	1.5582	1.3256	1.016	1.3308
44	glutamate, gamma-methyl ester	Amino acid	Glutamate metabolism	33487	LC/MS Pos	1062	162.1	1499-55-4 ;	73913			0.8082	0.6051	0.7707	0.698	0.4058	1.2178	1.4004	1.6459	1.258	0.9945	1.3109	1.202	1.1229	1.181	1.1114	2.2732	1.6819	1.8881	1.0188	1.3552
45	glutamine	Amino acid	Glutamate metabolism	53	LC/MS Pos	684	147.2	56-85-9;	5961	C00064	HMDB00641	1.3152	0.8828	1	1.0621	1.1411	0.6276	0.7863	0.689	0.7836	0.737	0.4604	0.4988	0.4848	0.4644	0.561	1.1546	1.4292	0.8209	0.7836	0.892
69	glutarate (pentanedioate)	Amino acid	Lysine metabolism	396	GC/MS	1433.6	261	110-94-1;	4418048	C00489	HMDB00661	1.2387	1.2884	1.2601	1.1231	1.3328	0.6215	0.4785	0.7264	0.6304	0.614	1.577	1.4645	1.451	3.532	1.9647	1.0389	0.8117	0.8024	0.504	0.4748
298	glutathione, oxidized (GSSG)	Amino acid	Glutathione metabolism	27727	LC/MS Pos	1535	613.1	103239-24-3;	6535911215652	C00127	HMDB03337	0.3538	0.3838	0.3142	0.3219	0.3901	2.2552	2.3697	3.2545	2.9161	2.5959	1	0.672	1.0168	0.6773	1.1134	4.169	2.791	2.6487	2.4475	2.9858
295	glutathione, reduced (GSH)	Amino acid	Glutathione metabolism	2127	LC/MS Neg	806	306.1	70-18-8;	124886	C00051	HMDB00125	1.1435	0.9562	1.0361	0.8688	0.8359	0.577	0.6435	1	0.6425	0.7112	1.5651	1.4393	1.4515	1.2756	1.6023	1.0613	0.9147	0.716	0.5394	0.7894
585	glycerate	Carbohydrate	Glycolysis, gluconeogenesis, pyruvate metabolism	1572	GC/MS	1360.7	189	600-19-1;	752	C00258	HMDB00139	1.0687	1	1.0909	0.9895	1.2344	0.5893	0.5835	0.5447	0.6125	0.4142	0.366	0.3388	0.3494	0.3384	0.3825	3.9934	3.6113	3.9498	3.893	2.8437
959	glycerol	Lipid	Glycerolipid metabolism	15122	GC/MS	1311	205	56-81-5;	753	C00116	HMDB00131	1.397	0.8747	0.8885	0.8711	0.8489	1.2464	1.0732	1.5046	1.2246	1.2008	0.8894	0.8114	0.8905	0.6507	0.8255	16.4881	17.2991	14.2335	12.8157	12.9096
961	glycerol 3-phosphate (G3P)	Lipid	Glycerolipid metabolism	15365	GC/MS	1719.7	357.1	29849-82-9;	754	C00093	HMDB00126	1.2205	1.2039	1.2324	0.8744	1.1354	0.656	0.7013	0.8923	0.7693	0.5804	0.8915	0.7942	0.7837	0.723	0.7486	3.2193	2.748	3.7455	2.9994	2.4801
957	glycerophosphoethanolamine	Lipid	Glycerolipid metabolism	37455	GC/MS	1906	357.1	33049-08-0;	123874	C01233	HMDB00114	1.4845	1.3984	1.5518	1.267	1.6644	0.7096	0.5093	0.8896	0.5974	0.5412	0.3284	0.3018	0.3162	0.243	0.3301	0.9508	0.7801	0.6926	0.557	0.7516
962	glycerophosphorylcholine (GPC)	Lipid	Glycerolipid metabolism	15990	LC/MS Pos	694	258.1	28319-77-9;	657272	C00670	HMDB00086	3.6226	2.2273	2.1351	1.9468	2.0754	0.4385	0.3198	0.5057	0.3279	0.317	0.5515	0.5715	0.4999	0.3908	0.6485	0.904	0.9528	0.5016	0.3736	0.6851
1	glycine	Amino acid	Glycine, serine and threonine metabolism	11777	GC/MS	1166	101.9	56-40-6;	5257127750	C00037	HMDB00123	0.9926	0.9888	1.0092	0.8656	1	1.1753	0.9966	1.3176	1.0231	0.9987	0.7325	0.6974	0.6177	0.6636	0.6633	2.3677	2.2006	1.639	1.3352	1.8355
1430	glycolate (hydroxyacetate)	Xenobiotics	Chemical	15737	GC/MS	1119	177	79-14-1;	3698251757	C00160	HMDB00115	2.7641	1.8346	1.5999	1.9202	2.7338	0.5015	0.4495	0.45	0.5142	0.3857	0.3604	0.3175	0.3071	0.2587	0.3226	1	1.0956	0.7962	0.5432	0.7369
315	glycylisoleucine	Peptide	Dipeptide	36659	LC/MS Pos	2080	189.1	19461-38-2;				1.4095	1.2547	1.3931	1.6089	1.76	1.361	0.9852	1.1694	1.0394	0.953	0.4805	0.4707	0.5403	0.4165	0.577	0.7396	0.7357	0.7169	0.394	0.8067
316	glycylleucine	Peptide	Dipeptide	34398	LC/MS Pos	2236	189.1	869-19-2;	928431548899	C02155	HMDB00759	1.1951	1.0518	1.3922	1.2804	1.5743	1.2481	0.9425	1.0864	0.9209	0.9815	0.4913	0.4523	0.4409	0.4638	0.5887	0.7763	0.7379	0.694	0.4097	0.8513
319	glycylphenylalanine	Peptide	Dipeptide	33954	LC/MS Neg	2193	221.2	3321-03-7;	154934492953			1.3763	1.4508	1.4299	1.3374	1.6949	0.6594	0.8678	0.4745	0.7782	0.6158	0.3449	0.5303	0.4203	0.3825	0.3449	0.3449	0.9653	0.3449	0.6688	0.3449
314	glycylproline	Peptide	Dipeptide	22171	GC/MS	1874.8	373.1	704-15-4;	30136256993386		HMDB00721	1.4695	1.1431	1.0953	1.1607	1.2488	0.859	1.0294	0.9985	0.999	0.8268	0.3304	0.2719	0.2198	0.2289	0.3069	0.5899	0.5337	0.5845	0.3226	0.4724
320	glycyltyrosine	Peptide	Dipeptide	33958	LC/MS Neg	1446	237.2	658-79-7;	928296994980			1.1061	1.3382	1.1759	1.6469	1.3121	1.0559	0.7712	1.172	0.7909	0.9132	0.6614	0.7041	0.5535	0.5494	0.8402	0.789	0.8691	0.5233	0.5557	0.8038
311	glycylvaline	Peptide	Dipeptide	18357	LC/MS Pos	1572	175.1	1963-21-9;	27248076994979			1.4247	0.98	1.1048	0.7617	1.2496	1.2736	0.9273	1.0754	1.0414	0.8672	0.56	0.392	0.3174	0.3174	0.6871	0.8853	0.3174	0.3174	0.3174	0.3174
1220	guanine	Nucleotide	Purine metabolism, guanine containing	418	GC/MS	1942.3	352.1	73-40-5;	764	C00242	HMDB00132	1.5471	1.1675	1.147	1.2305	1.5226	1.7943	1.8199	2.2128	2.0473	1.9221	0.9777	1.0326	0.8255	0.8774	0.9513	1.0353	0.9699	0.9435	0.6145	0.8779
1224	guanosine	Nucleotide	Purine metabolism, guanine containing	1573	LC/MS Neg	1675	282.1	118-00-3;	6802	C00387	HMDB00133	1.6043	1.1132	0.924	1.1352	1.0135	1.8285	1.3516	1.9787	1.6904	1.7219	0.4286	0.3479	0.3618	0.2926	0.4036	0.6484	1	0.5936	0.3871	0.5845
1227	guanosine 5'- monophosphate (5'-GMP)	Nucleotide	Purine metabolism, guanine containing	2849	LC/MS Pos	1300	364	5550-12-9;	761	C00144	HMDB01397	1.7693	1.078	1.2744	0.9412	1.1257	0.056	0.0603	0.1727	0.0989	0.1151	0.1791	0.1198	0.1829	0.0759	0.3192	1.5779	1.3486	1	0.9463	1.414
53	histidine	Amino acid	Histidine metabolism	59	LC/MS Neg	757	154.1	5934-29-2;	7733651426	C00135	HMDB00177	0.3949	0.2869	0.3868	0.2726	0.2255	0.9123	1.0442	1.0348	0.9962	0.783	0.3772	0.352	0.3779	0.2602	0.3771	1.3349	1.1572	0.8856	0.5231	0.9597
62	histidinol	Amino acid	Histidine metabolism	15316	GC/MS	1790.2	254.1	1596-64-1;	165271	C00860	HMDB03431	0.5546	0.8567	0.8131	0.6671	0.8118	1.0175	1.6519	1.5715	1.6905	1.7617	0.9506	1.4327	1	1.1071	0.9105	491.256	312.393	363.006	222.058	310.833
650	homocitrate	Energy	Krebs cycle	39601	LC/MS Neg	568.8	205.1	3562-74-1;	439459	C01251	HMDB03518	1.6898	1.5488	1.4906	1.4422	1.9731	1.2768	0.9528	1.4386	0.9657	1	0.3219	0.2949	0.3313	0.2599	0.3069	2.7359	2.2025	1.6811	0.8662	1.7849
243	homocysteine	Amino acid	Cysteine, methionine, SAM, taurine metabolism	40266	GC/MS	1648.2	234	454-29-5;	778	C00155	HMDB00742	0.5029	0.6373	0.7684	0.56	0.634	1.2426	1.0887	1.1941	1.1503	0.836	1.1474	1.1818	1.0018	1.2273	1.1445	1.1682	0.9459	1.0696	0.7163	1.1979
12	homoserine	Amino acid	Glycine, serine and threonine metabolism	23642	GC/MS	1471	218.1	672-15-1;	126476971022	C00263	HMDB00719	1.0559	1.071	1.1452	1	1.0267	1.2685	2.0574	1.6139	1.8331	1.626	1.5035	1.6628	1.549	1.9387	1.8533	1.0567	0.7886	1.8025	1.002	0.6308
232	hypotaurine	Amino acid	Cysteine, methionine, SAM, taurine metabolism	590	GC/MS	1598.5	188	300-84-5;	107812	C00519	HMDB00965	0.8084	0.5952	0.6378	0.6733	0.6488	1.2766	1.4568	1.1396	1.4961	0.9869	1.0526	1.1446	1	1.071	1.1528	1.2708	1.508	1.2913	0.7793	1.1472
1190	hypoxanthine	Nucleotide	Purine metabolism, (hypo)xanthine/inosine containing	3127	GC/MS	1759.2	265	68-94-0;	790	C00262	HMDB00157	0.8088	1	0.7701	0.8332	1.4671	5.7199	4.949	6.5164	5.6741	5.5629	0.6874	0.773	0.6321	0.5283	0.6784	3.554	3.7268	2.1374	1.5401	3.7016
63	imidazole lactate	Amino acid	Histidine metabolism	15716	GC/MS	1810.3	153	14403-45-3;	440129	C05568	HMDB02320	0.6793	0.5789	0.568	0.5519	0.4942	0.7964	1.0362	0.8908	1	0.9204	0.468	0.4605	0.2978	0.302	0.1502	1.6382	0.8267	1.7258	0.6543	0.8802
1192	inosine	Nucleotide	Purine metabolism, (hypo)xanthine/inosine containing	1123	LC/MS Neg	1600	267.2	58-63-9;		C00294	HMDB00195	3.7792	0.7686	0.7602	1.2343	0.9073	1.1442	0.8891	1.1507	1	1.2237	0.4647	0.4847	0.4132	0.3521	0.5443	0.7891	1.452	1.0192	0.3942	0.6985
974	inositol 1-phosphate (I1P)	Lipid	Inositol metabolism	1481	GC/MS	2057.8	318.1	106032-59-1;		C04006	HMDB00213	1.5834	1.0725	0.9594	1.0648	1.1409	0.8222	1	0.8291	0.9103	0.6352	0.9251	0.8375	0.854	0.9794	0.8711	0.9882	0.8797	0.7887	0.552	0.8482
595	Isobar: fructose 1,6-diphosphate, glucose 1,6-diphosphate, myo-inositol 1,4 or 1,3-diphosphate	Carbohydrate	Glycolysis, gluconeogenesis, pyruvate metabolism	36984	LC/MS Neg	572	339					0.4715	0.4298	0.6872	0.4159	0.7893	1.2841	1.3292	1.2817	1.2184	1.0195	0.664	0.5453	0.6614	0.5734	0.9564	1.6384	1.2603	1.4833	1	1.7072
629	Isobar: ribulose 5-phosphate, xylulose 5-phosphate	Carbohydrate	Nucleotide sugars, pentose metabolism	37288	GC/MS	1935	357.2					1.2566	0.9258	0.9289	0.9993	1.011	1.2174	1.0946	1.4675	1.059	0.8425	0.714	0.8347	0.5737	0.667	0.8342	1.1391	0.8766	0.8309	0.5424	0.7996
519	Isobar: UDP-acetylglucosamine, UDP-acetylgalactosamine	Carbohydrate	Aminosugars metabolism	38673	LC/MS Neg	661	606.1					0.6386	0.5971	0.4201	0.5105	0.5838	1.1953	1.3058	1.2364	1.283	1.1186	0.8731	0.9413	0.7035	0.7925	0.8	1.5175	1.6195	1.2254	1.1525	1.336
190	isoleucine	Amino acid	Valine, leucine and isoleucine metabolism	1125	LC/MS Pos	1614	132.1	73-32-5;	791	C00407	HMDB00172	0.9606	0.7308	0.7642	0.7655	0.7399	1.4006	1.1402	1.423	1.2256	1.0877	1.046	0.9524	0.9139	0.8019	1.0208	2.0906	2.05	1.5391	1.2101	1.7712
406	isoleucylglycine	Peptide	Dipeptide	40008	LC/MS Pos	1732	189.2	868-28-0;	342532			1.1543	1.1419	1.0391	1.061	1.1818	1.3017	1.3023	1.0897	1.1395	1.1237	0.4255	0.3789	0.6144	0.5489	0.4884	0.6677	0.5818	0.6339	0.3699	0.5487
358.1	isoleucylthreonine	Peptide	Dipeptide	42968	LC/MS Neg	2250	231.3					1.3576	1.3852	1.1193	1.3046	1.4743	1	1.081	0.8549	1.0341	1.1282	0.3766	0.392	0.3853	0.3851	0.3541	0.4979	0.7181	0.4639	0.4314	0.5047
152	kynurenine	Amino acid	Tryptophan metabolism	15140	LC/MS Pos	1902	209.1	2922-83-0;	1611666971029	C00328	HMDB00684	1.5587	1.3121	1.4575	0.9732	1.472	0.7851	0.7343	1.3934	0.9505	0.9805	0.6877	0.5435	0.6139	0.4732	1.0195	1.5312	0.7933	1.2551	0.7925	0.8294
1143	lanosterol	Lipid	Sterol/Steroid	1128	GC/MS	2388	393.3	79-63-0;	246983	C01724	HMDB01251	3.4074	3.3448	3.1508	3.288	3.6739	0.9738	0.6958	1	0.9041	0.8617	0.0649	0.0817	0.0836	0.0776	0.0494	1.1354	1.1615	0.6882	0.3269	0.8512
191	leucine	Amino acid	Valine, leucine and isoleucine metabolism	60	LC/MS Pos	1674	132.2	61-90-5;	70457986106	C00123	HMDB00687	1.0022	0.8786	0.8814	0.8525	0.9412	1.4917	1.4647	1.7435	1.5094	1.445	1.0114	0.8951	0.869	0.7183	0.9055	1.6279	1.5217	1.0506	0.6619	1.399
673	linoleate (18:2n6)	Lipid	Essential fatty acid	1105	LC/MS Neg	5533	279.3	60-33-3;	5280450	C01595	HMDB00673	0.8881	0.2764	1.086	1.055	0.9116	0.4562	0.6626	0.7607	0.488	0.3388	1.1996	1.2436	1.052	0.982	1.0748	1	1.226	0.8386	0.9376	1.0084
677	linolenate [alpha or gamma; (18:3n3 or 6)]	Lipid	Essential fatty acid	34035	LC/MS Neg	5450	277.3			C06427	HMDB01388	0.858	0.2582	0.905	0.8392	0.7535	0.7059	1.2379	1.3141	0.8485	0.6109	1.5834	1.7567	1.3412	1.781	1.6699	1.2922	1.7298	1.3294	1.6251	1.4153
75	lysine	Amino acid	Lysine metabolism	1301	LC/MS Pos	603	147.2	56-87-1;	5962	C00047	HMDB00182	1.5563	0.8887	1.0375	1.0128	0.9512	0.8368	0.7053	0.8766	0.7874	0.676	0.4889	0.4365	0.473	0.3041	0.5089	1	1.0137	0.6819	0.3811	0.8217
667	malate	Energy	Krebs cycle	1303	GC/MS	1502	233	6915-15-7;	525	C00149	HMDB00156	1.5925	1.5017	1.6126	1.5333	1.8081	0.8166	0.7768	1.138	0.8495	0.7292	0.7073	0.584	0.6652	0.5368	0.7518	1.3467	1	1.2392	0.8772	1.0134
548	mannitol	Carbohydrate	Fructose, mannose, galactose, starch, and sucrose metabolism	15335	GC/MS	1839	319.1	69-65-8;	6251	C00392	HMDB00765	0.2477	0.2483	0.3134	0.2376	0.2612	1.046	1	1.1043	1.0364	0.9275	1.1993	1.178	1.0726	0.8028	1.0849	3.8779	3.3286	3.2246	2.3452	2.9944
554	mannose-6-phosphate	Carbohydrate	Fructose, mannose, galactose, starch, and sucrose metabolism	1470	GC/MS	2035.9	387.2	70442-25-0;104872-94-8;		C00275	HMDB01078	1.5269	0.8947	0.9155	0.9226	1.1496	1.0087	1.0005	1.0776	1.1092	0.7806	0.4252	0.3086	0.3466	0.3394	0.3816	0.6626	0.6508	0.5029	0.4564	0.5267
704	margarate (17:0)	Lipid	Long chain fatty acid	1121	LC/MS Neg	5733	269.3	506-12-7;	10465		HMDB02259	1.256	0.4166	1.2096	1	0.9553	0.314	0.5856	0.5447	0.3666	0.2895	1.2365	1.2893	1.1176	1.1155	0.9533	0.7579	1.1462	0.5413	0.6236	0.7067
237	methionine	Amino acid	Cysteine, methionine, SAM, taurine metabolism	1302	LC/MS Pos	1252	150.1	63-68-3;	69920876137	C00073	HMDB00696	1.0836	0.7967	0.859	0.8139	0.951	1.3518	1.2695	1.3441	1.2532	1.0645	0.6669	0.6389	0.6411	0.4774	0.7419	1.5026	1.3236	1.0784	0.6734	1.2921
1294	methylphosphate	Nucleotide	Purine and pyrimidine metabolism	37070	GC/MS	1221	240.9	7023-27-0;	13130			1.5433	0.5043	0.5141	0.7395	0.8934	1.1443	1.2985	1.0395	1.2666	0.8956	0.9105	0.9267	0.7219	0.7062	0.8272	1.8737	2.0595	1.5522	1.176	1.3162
971	myo-inositol	Lipid	Inositol metabolism	19934	GC/MS	1924.9	217	87-89-8;		C00137	HMDB00211	0.9844	0.7796	0.7259	0.8341	0.7806	3.4926	3.4485	3.9329	3.7663	2.8608	3.4247	3.4413	2.9613	2.7964	3.3024	1.114	0.9828	0.9792	0.6333	0.9905
698	myristate (14:0)	Lipid	Long chain fatty acid	1365	GC/MS	1789.7	285.2	544-63-8;	11005	C06424	HMDB00806	1.2624	0.948	0.8542	0.6102	0.8788	0.9238	0.8104	0.9698	0.9447	0.8057	1.3713	1.3992	1.3872	1.1258	1.3503	2.0149	1.8856	1.7076	1.3087	1.5224
699	myristoleate (14:1n5)	Lipid	Long chain fatty acid	32418	LC/MS Neg	5338	225.3	544-64-9 ;	5281119	C08322	HMDB02000	1.3161	0.462	0.6028	0.5421	0.5627	1.4541	1.5936	2.1505	1.4358	1.2007	0.5186	0.6128	0.5836	0.4773	0.6105	3.3283	3.5656	2.6901	2.5744	2.3998
81	N-6-trimethyllysine	Amino acid	Lysine metabolism	1498	GC/MS	1583	318.2	23284-33-5;	159659	C03793	HMDB01325	0.622	0.6095	0.6278	0.7992	0.9932	0.9953	1.1455	1.3054	1.3766	1.055	1.1846	1.071	0.9951	0.9382	1.2034	2.2514	1.3532	1.5978	1.1114	1.159
31	N-acetyl-beta-alanine	Amino acid	Alanine and aspartate metabolism	37432	GC/MS	1420	158	3025-95-4;	76406	C01073		0.674	0.539	0.4921	0.5141	0.6266	0.9048	1	1.0885	1.1168	1.0549	1.8276	1.674	1.7968	2.1623	1.8128	1.0942	0.7424	1.6243	0.9351	0.9641
33	N-acetylalanine	Amino acid	Alanine and aspartate metabolism	1585	GC/MS	1307.5	158	97-69-8;	88064	C02847	HMDB00766	0.4792	0.3307	0.3335	0.3553	0.3294	2.0893	2.0627	2.2239	2.133	1.8725	1.0791	1.1405	0.9571	1.3851	0.9757	3.2633	4.2814	3.6794	2.9174	3.3676
257	N-acetylarginine	Amino acid	Urea cycle; arginine-, proline-, metabolism	33953	LC/MS Pos	1087	217.2	155-84-0;	674271615663	C02562	HMDB04620	1.2339	0.9668	1.0385	1.0094	0.9293	0.9731	0.8162	1.0955	0.9363	0.7578	0.4005	0.3015	0.4764	0.266	0.3282	1.2235	1.1103	0.8568	0.5945	1
35	N-acetylaspartate (NAA)	Amino acid	Alanine and aspartate metabolism	22185	GC/MS	1648.5	274	997-55-7;997-55-7 ;	65065	C01042	HMDB00812	1.6453	1.5121	1.6942	1.3945	1.77	0.3533	0.3009	0.3696	0.2985	0.2812	0.928	1	0.7547	1.1151	0.9815	0.4167	0.3405	0.3406	0.2577	0.3008
511	N-acetylglucosamine	Carbohydrate	Aminosugars metabolism	15096	GC/MS	1934.5	245	7512-17-6;	24139	C00140	HMDB00215	5.0975	3.2452	3.3243	2.6626	4.4253	0.3634	0.3119	0.4176	0.3367	0.3822	0.7788	0.5267	0.5155	0.4212	0.5864	1.0707	1.4248	1	0.7825	0.7253
513	N-acetylglucosamine 6-phosphate	Carbohydrate	Aminosugars metabolism	15107	GC/MS	2096.2	387.2	102029-88-9;	10040501	C00357	HMDB02817	0.8889	0.9164	1.0925	0.9231	1.0283	1.1599	1.1721	1.3658	1.2469	1	0.3251	0.3114	0.3019	0.3481	0.3051	0.9801	0.8494	0.8213	0.5547	0.9834
50	N-acetylglutamate	Amino acid	Glutamate metabolism	15720	LC/MS Pos	1492	190.1	5817-08-3;	1549099	C00624	HMDB01138	2.3874	1.8298	2.0151	1.7426	1.8993	0.3611	0.3181	0.4199	0.4736	0.2926	1	0.9515	0.9931	0.997	1.0799	1.1928	0.9897	0.8549	0.5742	0.8077
52	N-acetylglutamine	Amino acid	Glutamate metabolism	33943	LC/MS Neg	783	187.1	2490-97-3;	182230	C02716	HMDB06029	1.4715	1.3563	1.1341	1.1368	1.4075	1.0187	1.156	1	1.1383	0.9905	0.289	0.2772	0.2655	0.2644	0.2513	0.2228	0.2958	0.1716	0.1487	0.1737
4	N-acetylglycine	Amino acid	Glycine, serine and threonine metabolism	27710	GC/MS	1396.4	143.9	543-24-8;	10972		HMDB00532	0.2816	0.3105	0.3622	0.2682	0.342	1.1841	1	1.3062	1.1237	0.9885	0.863	0.8711	0.8164	1.1018	0.9971	3.7937	3.6078	3.7304	3.0066	3.0355
54	N-acetylhistidine	Amino acid	Histidine metabolism	33946	LC/MS Neg	913	196.2	39145-52-3;	75619	C02997		0.7352	0.385	0.7687	0.3356	0.309	1.0672	0.988	1.2396	0.9367	0.873	0.0715	0.107	0.0715	0.0715	0.0715	0.3069	0.4501	0.3203	0.2345	0.3998
239	N-acetylmethionine	Amino acid	Cysteine, methionine, SAM, taurine metabolism	1589	LC/MS Neg	1805	190.1	65-82-7;	448580	C02712	HMDB11745	1.8127	1.725	1.7602	1.6859	1.7394	1.0275	1.1362	1	1.1007	0.9574	0.5867	0.6257	0.5922	0.716	0.6124	0.6985	0.8241	0.7055	0.5163	0.5977
131	N-acetylphenylalanine	Amino acid	Phenylalanine & tyrosine metabolism	33950	LC/MS Neg	2590	206.2	2018-61-3;	74839	C03519	HMDB00512	1.0636	1.4053	1.2078	1.4036	1.3256	0.7058	0.9099	0.6961	0.8242	0.7852	0.5241	0.7243	0.5958	1.044	0.5272	0.4036	0.3636	0.2279	0.2369	0.3524
283	N-acetylputrescine	Amino acid	Polyamine metabolism	37496	LC/MS Pos	895	131.1	18233-70-0;	122356	C02714	HMDB02064	1.273	0.869	0.9651	0.888	0.9069	3.2326	2.22	3.2227	2.1491	2.3879	0.0659	0.0402	0.0514	0.0487	0.0626	1.0295	1	0.9229	0.6757	0.9653
10	N-acetylserine	Amino acid	Glycine, serine and threonine metabolism	37076	GC/MS	1526	218	97-14-3;	65249		HMDB02931	2.511	2.3728	2.452	2.2609	2.6883	0.9978	0.8616	1.0509	0.8937	0.8673	0.408	0.3845	0.3655	0.4211	0.3752	0.4203	0.4388	0.3853	0.2709	0.3565
18	N-acetylthreonine	Amino acid	Glycine, serine and threonine metabolism	33939	LC/MS Neg	846	160.1	17093-74-2;	4651717	C01118		1.1881	0.9238	0.9984	0.8547	0.944	1.253	1.0075	1.2924	0.9942	0.9585	0.43	0.421	0.3775	0.3271	0.3991	1.4039	1.2523	0.9677	0.7061	1.0271
132	N-acetyltyrosine	Amino acid	Phenylalanine & tyrosine metabolism	32390	LC/MS Neg	1677	222.2	537-55-3 ;	68310		HMDB00866	1.628	1.4454	1.5045	1.4068	1.312	0.6985	0.9021	0.8407	0.9377	0.9014	1	1.0253	0.8955	1.0963	0.9339	0.455	0.4938	0.4052	0.3657	0.4037
196	N-acetylvaline	Amino acid	Valine, leucine and isoleucine metabolism	1591	LC/MS Pos	2654	160.1	96-81-1;	66789		HMDB11757	0.8694	1	1.5716	0.911	0.7596	0.619	0.773	0.8662	0.6131	0.6782	1.1041	1.1343	1.1325	1.7733	1.1558	0.8635	0.9153	0.9602	0.7879	0.9964
264	N-alpha-acetylornithine	Amino acid	Urea cycle; arginine-, proline-, metabolism	32984	LC/MS Pos	724	175.1	6205-08-9;	6992102439232	C00437	HMDB03357	1.4871	1.2416	1.2133	1.2562	1.3748	1.9442	2.2615	1.818	2.1877	2.0159	0.4131	0.542	0.4449	0.6911	0.5683	0.9885	1.0998	0.7075	0.7276	0.5986
34	N-carbamoylaspartate	Amino acid	Alanine and aspartate metabolism	1594	GC/MS	1749	257.1	923-37-5;	5460257	C00438	HMDB00828	0.3097	0.3097	0.3097	0.3097	0.3097	1.4508	3.5914	1.6164	3.2543	3.135	0.3097	0.4423	0.5492	0.467	0.5039	0.3097	0.3097	0.3097	0.3097	0.3097
231	N-formylmethionine	Amino acid	Cysteine, methionine, SAM, taurine metabolism	2829	LC/MS Neg	1541	176.1	4289-98-9;	439750	C03145	HMDB01015	0.6535	0.7102	0.6466	0.6859	0.8273	0.8463	1.14	0.9563	1.133	1	1.45	1.5087	1.3346	1.7509	1.3594	2.0776	2.2033	1.893	1.6995	1.7539
1236	N1-methylguanosine	Nucleotide	Purine metabolism, guanine containing	31609	LC/MS Pos	1850	298.1	2140-65-0;	96373		HMDB01563	1.4586	0.9055	1.1796	1.037	1.0837	1.1449	0.9788	1.1941	0.9584	0.887	0.4579	0.388	0.4847	0.3425	0.495	1.0757	0.5969	0.7047	0.3429	0.7222
1239	N2,N2-dimethylguanosine	Nucleotide	Purine metabolism, guanine containing	35137	LC/MS Pos	2157	312.1	2140-67-2;	92919		HMDB04824	1.4049	1	1.0288	1.3145	1.1237	1.3132	1.2803	0.8873	1.3686	1.4961	0.6333	0.6692	0.6825	0.5631	0.6846	1.0779	0.7866	0.8159	0.5867	0.9762
85	N6-acetyllysine	Amino acid	Lysine metabolism	36752	LC/MS Neg	1056	187.1	692-04-6;	699197892832	C02727	HMDB00206	0.932	0.8714	0.6889	0.5787	0.8466	0.7672	0.4945	1.1082	0.6254	0.6771	1.3224	1.1512	1.2506	0.9409	1.1254	2.5486	2.7338	1.5251	1.353	2.4282
1242	N6-carbamoylthreonyladenosine	Nucleotide	Purine metabolism, guanine containing	35157	LC/MS Pos	2656	413	24719-82-2;				1.1167	0.9125	1	0.6869	1.1506	1.267	0.9198	1.2013	1.0696	0.9985	0.2717	0.2871	0.3462	0.262	0.3365	0.5891	0.4078	0.6053	0.3027	0.5278
1324	nicotinamide	Cofactors and vitamins	Nicotinate and nicotinamide metabolism	31480	GC/MS	1493.7	151	98-92-0;	936	C00153	HMDB01406	0.802	0.8912	0.9772	0.7409	1	1.5194	1.868	1.7033	1.4911	1.1784	1.1026	0.7039	0.8992	1.0758	0.8712	1.4453	1.0653	1.1752	0.9644	1.3126
1327	nicotinamide adenine dinucleotide (NAD+)	Cofactors and vitamins	Nicotinate and nicotinamide metabolism	5278	LC/MS Neg	1411	661.8	53-84-9;	1.08977e+18	C00003	HMDB00902	0.9367	0.8656	0.9243	0.9233	0.912	0.8765	0.987	0.9425	0.932	0.7496	1.0766	1.0027	0.9713	0.9504	1.2557	1.7181	1.5068	1.3996	1.1016	1.4286
1328	nicotinamide adenine dinucleotide reduced (NADH)	Cofactors and vitamins	Nicotinate and nicotinamide metabolism	31475	LC/MS Neg	1554	664.1	58-68-4 ;606-68-8;	439153	C00004	HMDB01487	0.1005	0.5833	0.8565	0.4487	0.4354	0.1005	0.1005	0.3899	0.108	0.1005	10.7929	4.4931	10.2878	2.2573	7.9546	2.6007	0.6419	2.4889	1.7755	1.7267
1326	nicotinamide ribonucleotide (NMN)	Cofactors and vitamins	Nicotinate and nicotinamide metabolism	22152	LC/MS Pos	886	335.1	1094-61-7;	14180	C00455	HMDB00229	2.4724	1.2989	1.6309	1.1905	1.2847	1	0.8043	1.0076	0.7771	0.6965	0.6191	0.4409	0.6348	0.3984	0.7135	1.1312	0.8384	0.8014	0.4303	0.8146
1334	nicotinamide riboside*	Cofactors and vitamins	Nicotinate and nicotinamide metabolism	33013	LC/MS Pos	955	255.1	1341-23-7;		C03150	HMDB00855	1.2489	0.8802	1.22	1.1997	1.3534	1.5028	1.1146	1.6619	1.0662	1.2182	0.5174	0.1383	0.3628	0.1257	0.4861	0.8261	0.2904	0.6467	0.1423	0.5695
1338	nicotinate	Cofactors and vitamins	Nicotinate and nicotinamide metabolism	1504	GC/MS	1334.1	180	59-67-6;	938	C00253	HMDB01488	1.6215	1.0285	1.1161	0.9152	0.9527	2.4423	2.145	2.5867	2.1008	2.3225	0.8255	0.8595	0.5002	0.5801	0.8569	1.5489	1.0029	0.828	0.7766	0.9149
1341	nicotinate ribonucleoside*	Cofactors and vitamins	Nicotinate and nicotinamide metabolism	33471	LC/MS Pos	1105	256	2625-49-2;	161233	C05841	HMDB06809	1.0725	0.8283	0.8251	0.9257	1.0068	2.2693	1.4647	2.4728	1.5391	1.7036	0.2154	0.1029	0.1628	0.0449	0.1996	0.3029	0.0826	0.1334	0.0758	0.1616
14	O-acetylhomoserine	Amino acid	Glycine, serine and threonine metabolism	31539	GC/MS	1508	128	7540-67-2;	439389	C01077		0.8039	0.8085	0.7423	0.6564	2.0522	2.3327	2.1064	2.2886	2.6677	1.5748	1	1.2274	1.331	1.5498	1.5135	1.799	1.6003	2.083	1.1391	1.3246
149.2	o-Tyrosine	Amino acid	Phenylalanine & tyrosine metabolism	43392	LC/MS Pos	1883	182	2370-61-8;	91482			0.2702	0.7683	0.4948	0.5031	0.2927	0.6287	2.2563	0.871	1.7136	1.3681	1.5518	2.0139	1.3263	1.6806	1.4968	1.3171	1.5762	0.9876	1	1.1256
708	oleate (18:1n9)	Lipid	Long chain fatty acid	1359	GC/MS	1984.4	339.2	112-80-1;	445639	C00712	HMDB00207	2.631	1.7805	1.6711	1.4242	1.7394	0.4613	0.3487	0.4227	0.4255	0.3143	0.5965	0.6393	0.5094	0.4566	0.5941	1.0012	1	0.7248	0.5408	0.7174
300	ophthalmate	Amino acid	Glutathione metabolism	34592	LC/MS Pos	1457	290.1	495-27-2;	9817431		HMDB05765	0.9033	0.6217	0.8833	0.7124	0.8353	1.5424	1	1.5368	0.996	0.8535	1.7497	1.4262	1.5469	1.0524	1.8266	4.0108	3.3086	4.0058	2.9004	3.9171
258	ornithine	Amino acid	Urea cycle; arginine-, proline-, metabolism	1493	GC/MS	1763.8	141.9	3184-13-2;	6262	C00077	HMDB03374	0.8415	0.6503	0.7016	0.767	0.7164	1.4334	1.4994	1.4363	1.5347	1.1878	0.5769	0.7568	0.4699	0.878	0.8234	1.3978	1.1691	1.2495	0.8004	1.2046
1267	orotate	Nucleotide	Pyrimidine metabolism, orotate containing	1505	GC/MS	1709.6	254.1	50887-69-9;	967	C00295	HMDB00226	2.5062	1.2864	1.2722	1.29	1.6352	5.8934	7.4044	7.3788	7.9994	7.7367	0.681	0.6335	0.4372	0.5783	0.477	2.0466	2.4226	1.551	0.878	1.2788
1417	p-aminobenzoate (PABA)	Xenobiotics	Benzoate metabolism	596	LC/MS Pos	2120	138.1	150-13-0;	7057990978	C00568	HMDB01392	0.8579	0.6731	1.0269	0.7175	0.8506	1.7538	2.2211	1.9198	2.24	1.8004	0.385	0.3097	0.6292	0.4855	0.7093	1.8618	1.1843	1.2998	0.7755	1.4962
701	palmitate (16:0)	Lipid	Long chain fatty acid	1336	GC/MS	1905.4	313.2	57-10-3;	985	C00249	HMDB00220	3.2791	2.0408	1.9687	1.7067	1.9626	0.5136	0.4058	0.4979	0.5119	0.3827	0.7093	0.6704	0.634	0.5536	0.6828	1.0756	1	0.7642	0.5628	0.7511
702	palmitoleate (16:1n7)	Lipid	Long chain fatty acid	1507	GC/MS	1895.6	311.2	373-49-9;	445638	C08362	HMDB03229	1.8097	1.1744	1.2213	1.073	1.2953	0.6441	0.4456	0.5074	0.5477	0.4229	0.7027	0.7699	0.6157	0.4979	0.7654	1.157	0.9925	0.8319	0.5901	0.808
1347	pantothenate	Cofactors and vitamins	Pantothenate and CoA metabolism	1508	LC/MS Pos	2218	220.1	137-08-6;	6613	C00864	HMDB00210	1.1439	1.0324	1.0427	0.9839	0.9264	0.5074	0.4892	0.5681	0.5304	0.4557	1.556	1.5921	1.4189	1.6652	1.5883	0.7539	0.6494	0.6337	0.5253	0.6605
89	phenylalanine	Amino acid	Phenylalanine & tyrosine metabolism	64	LC/MS Pos	2056	166.1	63-91-2;	69256656140	C00079	HMDB00159	1	0.8488	0.9336	0.9391	0.9196	1.2775	1.35	1.2765	1.3604	1.1575	1.044	1.0157	0.8716	0.8363	1.0071	1.4209	1.3378	1.0416	0.7559	1.2315
88	phenyllactate (PLA)	Amino acid	Phenylalanine & tyrosine metabolism	22130	GC/MS	1587.8	193	828-01-3;	3848	C05607	HMDB00779	0.8217	0.8551	1.083	0.8206	0.8299	3.0181	3.0935	3.5464	3.5477	2.9272	0.1892	0.1892	0.1892	0.1892	0.1892	1.0208	0.8026	0.6381	0.3689	0.4458
671	phosphate	Energy	Oxidative phosphorylation	11438	GC/MS	1307.7	298.9	7664-38-2 ;	1061	C00009	HMDB01429	1.5394	1.0786	1.1617	1.1646	1.209	0.58	0.5894	0.6294	0.6348	0.5309	0.7199	0.6937	0.6342	0.6157	0.7317	1.3414	1.3046	0.9661	0.7615	1
1349	phosphopantetheine	Cofactors and vitamins	Pantothenate and CoA metabolism	15504	LC/MS Pos	2323	359.1	NA;	115254	C01134	HMDB01416	1.9062	0.7871	0.9819	1	0.9512	0.6258	0.2579	0.7955	0.4651	0.4355	1.9248	1.4886	1.8712	1.4905	1.9043	0.7647	0.5436	0.7103	0.465	0.3821
80	pipecolate	Amino acid	Lysine metabolism	1444	GC/MS	1396.1	156	4043-87-2;	849	C00408	HMDB00070	1.035	0.8776	0.9572	0.9603	0.7249	3.0982	3.3972	3.724	3.7737	2.7453	0.9614	0.6818	0.7506	0.7304	0.9836	10.4816	10.2944	9.5693	6.1266	9.6364
261	proline	Amino acid	Urea cycle; arginine-, proline-, metabolism	1898	LC/MS Pos	796	116.1	147-85-3;	1457426971047	C00148	HMDB00162	1.2308	0.9011	1	0.8943	0.8897	1.4702	1.1824	1.496	1.1442	0.9638	0.5085	0.4635	0.4961	0.5056	0.599	1.226	1.0457	0.8707	0.6449	0.9848
888	propionylcarnitine	Lipid	Fatty acid metabolism (also BCAA metabolism)	32452	LC/MS Pos	1589	218.2	17298-37-2 ;	107738	C03017	HMDB00824	1.3077	0.9784	0.9287	0.8719	1.3233	1.0458	1.3955	1.3856	1.7629	1.5462	0.4465	0.5991	0.3829	0.4139	0.3789	0.7992	0.7534	0.6116	0.3932	0.7451
1280	pseudouridine	Nucleotide	Pyrimidine metabolism, uracil containing	33442	LC/MS Neg	1104	243.1	1445-07-4;		C02067	HMDB00767	1.3735	1.1408	1.1368	0.9746	1.0578	1.0055	0.8291	1.1196	0.8863	0.8357	0.6271	0.5633	0.5469	0.4177	0.5897	1.1822	1.061	0.8586	0.6222	0.9299
282	putrescine	Amino acid	Polyamine metabolism	1408	GC/MS	1705.8	174	110-60-1;		C00134	HMDB01414	1.4267	0.954	0.9647	1.1504	1.0988	1.0766	0.9823	0.7771	0.8632	0.8527	0.2142	0.2288	0.1502	0.2308	0.2515	1.2625	1	1.1946	0.7456	1.1123
1845.5	pyocyanin*	Xenobiotics	Bacterial	43725	LC/MS Pos	2056.1	211.1					0.8506	0.8506	0.8506	0.8506	0.8506	0.9658	0.8506	0.9631	0.9457	0.8985	0.8506	0.8506	0.8506	0.8506	0.8506	0.8506	0.8506	0.8506	0.8506	0.8506
46	pyroglutamine*	Amino acid	Glutamate metabolism	32672	LC/MS Pos	764	129.2	2353-44-8;	134508			1.3115	0.8454	1.5292	0.7222	1.454	0.7653	0.8562	1.0363	0.9962	0.9351	0.7766	0.6088	0.8351	0.5829	0.5829	1.099	1.0556	0.7949	0.6068	0.9562
368	pyroglutamylvaline	Peptide	Dipeptide	32394	LC/MS Neg	1755	227.2	21282-10-0;	152416			2.0258	1.9107	1.8922	1.8851	1.8553	0.2796	0.09	0.2429	0.1079	0.1102	0.1399	0.1093	0.1248	0.0518	0.0982	0.2602	0.2726	0.1343	0.0783	0.2385
603	pyruvate	Carbohydrate	Glycolysis, gluconeogenesis, pyruvate metabolism	599	GC/MS	1130.6	217	127-17-3;	107735	C00022	HMDB00243	1.6549	1.7065	1.8651	1.5863	2.6657	0.7782	0.6489	0.588	0.6506	0.5384	0.9244	0.9244	0.8109	1	1.1443	0.9016	0.7049	0.6826	0.4059	0.7096
1366	riboflavin (Vitamin B2)	Cofactors and vitamins	Riboflavin metabolism	1827	LC/MS Pos	3111	377.2	83-88-5;	493570	C00255	HMDB00244	1.1985	1.2353	1.4306	1.2312	1.8374	1.19	0.8638	1.3624	1.0279	0.957	0.2379	0.3286	0.2765	0.2457	0.284	0.762	0.6189	0.5156	0.2818	0.6322
624	ribonate	Carbohydrate	Nucleotide sugars, pentose metabolism	27731	GC/MS	1663.1	217	5336-08-3;	5460677	C02994	HMDB00867	0.9398	0.8405	0.8672	0.7519	0.9992	1.2796	1.2046	1.4059	1.3092	1.0979	1.194	1.1703	1.0538	1.1322	1.2087	1.1643	1	0.8081	0.5653	0.8921
622	ribose	Carbohydrate	Nucleotide sugars, pentose metabolism	12080	GC/MS	1639.2	204	50-69-1;	5311110	C00121	HMDB00283	1.76	1.0878	1.0955	1.2122	1.1792	0.8577	0.7387	0.9786	0.9292	0.7093	0.6885	0.4689	0.6393	0.2987	0.5681	0.945	1	0.982	0.5825	0.8474
625	ribose 5-phosphate	Carbohydrate	Nucleotide sugars, pentose metabolism	561	GC/MS	1928.4	315.1	18265-46-8;108321-05-7;	447634	C00117	HMDB00618	1.1049	0.9086	1.0181	0.9274	1.0663	1.3799	1.3846	1.4108	1.3403	1.1271	0.5441	0.7564	0.6207	0.6605	0.6632	0.9246	0.6728	0.7409	0.5276	0.8693
627	ribulose	Carbohydrate	Nucleotide sugars, pentose metabolism	35855	GC/MS	1662	306.1	488-84-6;	79021	C00309	HMDB00621	1.7524	1.2303	1.1604	1.1066	1.6016	0.9668	1	1.4253	1.0856	0.9704	0.5193	0.5288	0.4254	0.4931	0.4554	1.3203	1.5062	0.7626	0.7259	1.2332
236	S-adenosylhomocysteine (SAH)	Amino acid	Cysteine, methionine, SAM, taurine metabolism	15948	LC/MS Neg	1821	383.1	979-92-0;		C00021	HMDB00939	1.24	1.1207	0.9863	0.9551	0.9651	0.5524	0.6257	0.5761	0.6275	0.543	1.047	1.2389	0.8875	1	1.1041	2.0791	2.0378	1.2034	0.7818	1.7319
301	S-lactoylglutathione	Amino acid	Glutathione metabolism	15731	LC/MS Neg	1271	378.2	54398-03-7;	1083	C03451	HMDB01066	1.6174	2.1806	2.0817	2.4255	2.847	0.3797	0.3747	0.6778	0.3751	0.2213	1.0697	0.969	0.9804	1.0336	1.0573	1.306	1.163	0.9443	0.374	1.153
296	S-methylglutathione	Amino acid	Glutathione metabolism	33944	LC/MS Pos	1610	322.1	2922-56-7;	3605667	C11347		0.406	0.2806	0.4632	0.3719	0.324	1.3629	1.4293	1.2417	1.341	0.9656	1.7727	1.5841	1.5299	1.222	2.1412	1.423	1	1.1575	0.5879	1.0381
83	saccharopine	Amino acid	Lysine metabolism	1495	LC/MS Pos	695	277.1	997-68-2;	160556	C00449	HMDB00279	1.4618	0.9437	1.0802	1	0.8629	0.2761	0.1684	0.2873	0.1754	0.1636	0.3613	0.3168	0.3877	0.2112	0.4061	5.2455	4.4031	2.9351	1.8968	3.5774
619	sedoheptulose-7-phosphate	Carbohydrate	Nucleotide sugars, pentose metabolism	35649	GC/MS	2070	691.35	2646-35-7;	616	C05382	HMDB01068	1.2076	0.6315	0.6377	0.838	0.9601	1.6794	1.6415	1.7301	1.6631	1.3523	0.3425	0.2389	0.3234	0.2695	0.3561	0.4391	0.5347	0.512	0.4769	0.4304
8	serine	Amino acid	Glycine, serine and threonine metabolism	1648	GC/MS	1389.1	204	56-45-1;	59516857581	C00065	HMDB00187	1.2923	1.0593	1.1192	1.0662	1.2314	0.7406	0.7808	0.847	0.797	0.6409	0.6788	0.6428	0.583	0.6277	0.6765	1.0792	0.9709	0.9866	0.6563	0.8396
1680	shikimate	Xenobiotics	Food component/Plant	15144	GC/MS	1758.1	204	138-59-0;	8742	C00493	HMDB03070	0.1745	0.1745	0.1745	0.1745	0.1745	1.6834	1.9644	1.5234	2.1672	1.5207	0.1745	0.1745	0.1745	0.1745	0.1745	0.1745	0.1745	0.1745	0.1745	0.1745
560	sorbitol	Carbohydrate	Fructose, mannose, galactose, starch, and sucrose metabolism	15053	GC/MS	1843	319.1	6706-59-8;	107428	C00794	HMDB00247	1.0111	0.8757	0.9375	0.9889	1.0876	0.4317	0.4317	4.9818	3.6385	0.4317	0.4317	2.4363	0.4317	0.4317	0.4317	11.911	11.4741	10.3001	6.8855	9.6093
285	spermidine	Amino acid	Polyamine metabolism	485	LC/MS Pos	533	146.2	124-20-9;	1102	C00315	HMDB01257	3.06	1.5808	1.64	1.4618	1.8696	0.6448	0.5282	0.6463	0.579	0.4969	0.4414	0.387	0.3725	0.3636	0.4142	1	0.9232	0.7102	0.5347	0.9132
706	stearate (18:0)	Lipid	Long chain fatty acid	1358	GC/MS	1994.6	341.3	57-11-4;	5281	C01530	HMDB00827	3.5267	2.6319	2.2393	1.7018	2.0218	0.5977	0.473	0.5815	0.5973	0.4628	0.9171	0.7822	0.7708	0.652	0.8081	1.2561	1.4406	0.8992	0.912	0.9296
659	succinate	Energy	Krebs cycle	1437	GC/MS	1348	247	110-15-6;	1110	C00042	HMDB00254	0.67	0.7414	0.7832	0.692	0.801	3.3456	3.6976	3.654	3.8127	2.8748	1.0686	1	0.9336	0.9081	1.0546	2.1261	1.9073	1.8505	1.3373	1.6103
1368	thiamin (Vitamin B1)	Cofactors and vitamins	Thiamine metabolism	5341	LC/MS Neg	1699	263.1	59-43-8;		C00378		0.3267	0.2298	0.2335	0.1977	0.2186	1.1791	1.1357	1.3285	1.1504	1.0948	1.4086	1.2931	1.3081	1.1954	1.2037	2.5383	2.0284	1.8042	1.3546	1.9268
1370	thiamin diphosphate	Cofactors and vitamins	Thiamine metabolism	35670	LC/MS Neg	1295	422.9	154-87-0;	9068	C00068	HMDB01372	0.605	0.4763	0.6245	0.5057	0.3665	0.93	1.0015	1.1246	1.0589	0.7448	1.5819	1.5745	1.3814	1.3348	1.9288	2.8719	2.6086	2.7179	2.1539	2.8378
617	threitol	Carbohydrate	Nucleotide sugars, pentose metabolism	35854	GC/MS	1513	217.1	2418-52-2;	169019	C16884	HMDB04136	0.9749	0.8586	1.0073	0.9633	0.9481	2.9316	2.7938	3.3607	3.0271	2.4219	0.8485	0.7542	0.7296	0.7651	0.7757	1.7563	1.5707	1.6134	1.0837	1.3158
17	threonine	Amino acid	Glycine, serine and threonine metabolism	1284	GC/MS	1412.3	218.1	72-19-5;	69710196288	C00188	HMDB00167	0.9287	0.8592	0.9036	0.7842	0.8927	1.8685	1.8107	2.2178	1.8584	1.6975	1.1218	1.0617	0.9516	0.9088	1	3.015	2.708	2.2887	1.5372	2.3055
1271	thymine	Nucleotide	Pyrimidine metabolism, thymine containing	604	GC/MS	1429.1	255	65-71-4;	1135	C00178	HMDB00262	1.4058	0.6943	0.7085	0.9386	0.7461	0.9681	1.1813	1.3755	1.4549	0.99	0.5891	0.5657	0.4973	0.6216	0.5664	1.2284	1.3014	1.0761	0.7999	1
267	trans-4-hydroxyproline	Amino acid	Urea cycle; arginine-, proline-, metabolism	1366	GC/MS	1537	140	51-35-4;	58106971053	C01157	HMDB00725	1.1948	1.0125	1.0895	0.9609	1.2348	0.4146	0.229	0.4215	0.2966	0.2379	0.7436	0.6006	0.602	0.4827	0.6222	0.6311	0.6218	0.5205	0.3545	0.5598
566	trehalose	Carbohydrate	Fructose, mannose, galactose, starch, and sucrose metabolism	15573	GC/MS	2174.9	361.2	6138-23-4;	7427	C01083	HMDB00975	1.7168	0.9933	1	1.1316	1.2049	0.9645	0.9033	1.0405	0.8753	0.7511	0.5799	0.5668	0.4991	0.4959	0.5624	1.4744	1.6442	1.3293	0.8691	1.3927
566.1	trehalose 6-phosphate	Carbohydrate	Fructose, mannose, galactose, starch, and sucrose metabolism	15802	GC/MS	2310	315.16	136632-28-5;	122336	C00689	HMDB01124	0.1997	0.1997	0.2436	0.2459	0.1997	8.0728	9.7568	9.2364	9.2175	4.664	0.6775	0.7369	0.7227	0.6738	1	1.6388	1.1383	1.5775	0.9281	1.623
153	tryptophan	Amino acid	Tryptophan metabolism	54	LC/MS Pos	2445	205.1	73-22-3;	69235166305	C00078	HMDB00929	1.1008	0.8932	0.9327	0.9406	0.8819	1.9681	1.8586	1.9976	2.0434	1.7092	0.7752	0.8055	0.6999	0.6479	0.7982	1.1929	1.1275	0.9035	0.5937	1.0245
106	tyrosine	Amino acid	Phenylalanine & tyrosine metabolism	1299	LC/MS Pos	1516	182.1	60-18-4;	60576942100	C00082	HMDB00158	0.9991	0.7556	0.8765	0.8215	0.7074	2.4185	2.1443	2.3842	2.1695	1.9197	1	1.0284	0.8667	0.7634	1.018	1.4974	1.3121	1.1424	0.7678	1.2606
1691.2	tyrosol	Xenobiotics	Food component/Plant	41515	GC/MS	1576.7	179.1	501-94-0;	10393	C06044	HMDB04284	1.2261	1.1961	1.3831	1.2009	0.9982	4.4447	3.7196	5.4225	4.1846	3.4755	0.1666	0.1221	0.1298	0.0929	0.1423	1	0.8476	0.716	0.4495	0.8465
644	UDP-galactose	Carbohydrate	Nucleotide sugars	15860	GC/MS	1973	243.1	2956-16-3;91183-98-1;137868-52-1;	18068	C00052	HMDB00286	0.416	0.5867	0.5886	0.6596	0.8202	1.4933	1.8994	0.3782	1.4681	1	2.0238	1.6261	1.4705	1.7557	1.7571	1.3406	0.3782	0.3782	0.3782	0.3782
630	UDP-glucose	Carbohydrate	Nucleotide sugars, pentose metabolism	32344	GC/MS	1986	243.1	117756-22-6;	8629	C00029	HMDB00286	0.9129	0.8375	0.8409	0.83	1.003	1.1812	1.2009	1.2386	1.1312	0.9218	1.0328	0.9461	0.8806	1.025	1.0445	1.3397	1.02	0.9599	0.7241	1.0734
1277	uracil	Nucleotide	Pyrimidine metabolism, uracil containing	605	GC/MS	1370.4	241	66-22-8;	1174	C00106	HMDB00300	1.5311	0.743	0.6972	0.9304	0.9037	1.6878	1.548	1.9808	1.7149	1.407	0.4738	0.5888	0.3377	0.4562	0.6192	1.4306	1.5453	1.1049	0.6563	1.3433
1279	uridine	Nucleotide	Pyrimidine metabolism, uracil containing	606	LC/MS Neg	1430	243.1	58-96-8;	6029	C00299	HMDB00296	1.4547	1.1312	0.9955	0.9321	0.9412	1.7243	1.2173	1.9016	1.3336	1.5584	0.2543	0.2839	0.205	0.1252	0.264	0.9963	1.1929	0.4989	0.291	0.9837
1287	uridine monophosphate (5' or 3')	Nucleotide	Pyrimidine metabolism, uracil containing	39892	LC/MS Neg	635	323.1	58-97-9;			HMDB00288	4.2616	1.1571	1.9493	1.149	0.7443	0.2579	0.2698	0.4986	0.3213	0.3219	0.7317	0.7458	0.7703	0.4637	0.7768	1.3664	1.4311	1.0839	0.8477	1
200	valine	Amino acid	Valine, leucine and isoleucine metabolism	1649	LC/MS Pos	1040	118.1	72-18-4;	69710186287	C00183	HMDB00883	1.0394	0.785	0.8609	0.8442	0.8086	1.347	1.1942	1.4288	1.1789	1.0973	0.8376	0.824	0.7424	0.7041	0.8263	2.4985	2.3844	1.6701	1.1655	1.9882
1187	xanthine	Nucleotide	Purine metabolism, (hypo)xanthine/inosine containing	3147	GC/MS	1889.9	353	69-89-6;	1188	C00385	HMDB00292	1.1106	1.2168	0.9688	1.0342	1.1643	2.4194	2.1371	2.8403	2.2579	2.1664	0.6438	0.578	0.4653	0.4354	0.6539	1.2611	0.9723	0.8634	0.5239	1.0769
633	xylitol	Carbohydrate	Nucleotide sugars, pentose metabolism	41319	GC/MS	1677.6	217	87-99-0;	6912	C00379	HMDB02917	1.4392	1.2727	1.4202	1.0581	1.3769	0.8068	0.7798	1	0.8162	0.7242	0.5243	0.4792	0.4995	0.5038	0.4619	3.9363	3.5907	3.0817	1.8517	3.0785

## Sheet: Table S1
	Dartmouth Hitchcock Medical Center DARM-01-12VW Phenazines and Candida albicans metabolism
	Heat map of statistically significant biochemicals profiled in this study.						Data normalization: Bradford protein concentration			Fold of Change				Statistical Values
										Welch's Two-sample t-Test				Welch's Two-sample t-Test							Mean Values					% Filled Values
	Pathway Sort Order	Super Pathway	Sub Pathway	Biochemical Name	Platform	Comp ID	KEGG	HMDB		WT Pyo WT Veh	WT AA WT Veh	WT MB WT Veh		WT Pyo / WT Veh		WT AA / WT Veh		WT MB / WT Veh			WT Veh	WT Pyo	WT AA	WT MB		WT Veh	WT Pyo	WT AA	WT MB		Super Pathway	Sub Pathway	PubChem	CAS	RI	Mass
													X	p-value	q-value	p-value	q-value	p-value	q-value	X					X					X			PUBCHEM
	1	Amino acid	Glycine, serine and threonine metabolism	glycine	GC/MS	11777	C00037	HMDB00123		1.13	0.69	1.93		0.0982	0.0108	1.8207e-05	3.6564e-06	0.0025	0.0012		0.9712	1.1023	0.6749	1.8756		100	100	100	100		Amino acid	Glycine, serine and threonine metabolism	5257127;750	56-40-6;	1166	101.9
	3			dimethylglycine	GC/MS	5086	C01026	HMDB00092		2.54	2.61	3.42		0.0137	0.0018	0.0119	0.0007	0.0045	0.0019		0.4403	1.1166	1.1479	1.5057		100	100	100	100		Amino acid	Glycine, serine and threonine metabolism	6971056;673	1118-68-9;	1030	57.9
	4			N-acetylglycine	GC/MS	27710		HMDB00532		3.58	2.97	10.98		1.9093e-07	3.6352e-07	7.303e-07	3.9791e-07	1.3334e-09	3.5282e-08		0.3129	1.1205	0.9299	3.4348		100	100	100	100		Amino acid	Glycine, serine and threonine metabolism	10972	543-24-8;	1396.4	143.9
	8			serine	GC/MS	1648	C00065	HMDB00187		0.66	0.56	0.79		0.0002	4.1924e-05	5.0415e-06	1.3288e-06	0.0413	0.0111		1.1537	0.7613	0.6418	0.9065		100	100	100	100		Amino acid	Glycine, serine and threonine metabolism	5951;6857581	56-45-1;	1389.1	204
	10			N-acetylserine	GC/MS	37076		HMDB02931		0.38	0.16	0.15		1.4725e-07	3.0371e-07	5.4281e-11	6.8675e-10	5.3785e-06	1.2375e-05		2.457	0.9343	0.3908	0.3744		100	100	100	100		Amino acid	Glycine, serine and threonine metabolism	65249	97-14-3;	1526	218
	12			homoserine	GC/MS	23642	C00263	HMDB00719		1.59	1.61	1		0.0038	0.0006	0.0002	2.3588e-05	0.7227	0.1471		1.0598	1.6798	1.7015	1.0561		100	100	100	100		Amino acid	Glycine, serine and threonine metabolism	12647;6971022	672-15-1;	1471	218.1
	14			O-acetylhomoserine	GC/MS	31539	C01077			2.17	1.31	1.57		0.0103	0.0014	0.1651	0.0084	0.0626	0.0163		1.0127	2.1941	1.3243	1.5892		100	100	100	100		Amino acid	Glycine, serine and threonine metabolism	439389	7540-67-2;	1508	128
	17			threonine	GC/MS	1284	C00188	HMDB00167		2.16	1.15	2.71		1.9256e-06	1.7925e-06	0.0185	0.0011	0.0007	0.0005		0.8737	1.8906	1.0088	2.3709		100	100	100	100		Amino acid	Glycine, serine and threonine metabolism	6971019;6288	72-19-5;	1412.3	218.1
	18			N-acetylthreonine	LC/MS neg	33939	C01118			1.12	0.4	1.09		0.2157	0.0224	1.8167e-06	6.5669e-07	0.629	0.1295		0.9818	1.1011	0.3909	1.0714		100	100	100	100		Amino acid	Glycine, serine and threonine metabolism	4651717	17093-74-2;	846	160.1
	19			allo-threonine	GC/MS	15142	C05519	HMDB04041		1.31	0.61	0.61		0.7805	0.0713	0.0852	0.0045	0.0852	0.0219		0.518	0.6792	0.3179	0.3179		60	40	0	0		Amino acid	Glycine, serine and threonine metabolism	99289;6995276	28954-12-3;	1417.8	219
	21			betaine	LC/MS pos	3141	C00719	HMDB00043		1.63	2.02	3.2		0.0002	5.7265e-05	2.1012e-05	3.9678e-06	9.8768e-05	0.0001		0.5678	0.9279	1.1452	1.8153		100	100	100	100		Amino acid	Glycine, serine and threonine metabolism	247	107-43-7;	721	118.2
	24		Alanine and aspartate metabolism	aspartate	GC/MS	15996	C00049	HMDB00191		1.69	7	1.12		0.0395	0.0048	5.4762e-06	1.3429e-06	0.2754	0.0627		0.485	0.8216	3.3929	0.5427		100	100	100	100		Amino acid	Alanine and aspartate metabolism	5960	56-84-8;	1529.7	232
	25			asparagine	GC/MS	11398	C00152	HMDB00168		2.89	2.88	2.44		6.6294e-06	3.9068e-06	7.0788e-09	1.7912e-08	5.2652e-05	7.3324e-05		0.4329	1.2508	1.2474	1.0545		100	100	100	100		Amino acid	Alanine and aspartate metabolism	6267;6992089	70-47-3;	1651.2	231
	28			beta-alanine	GC/MS	55	C00099	HMDB00056		1.73	1.99	1.46		0.0248	0.0032	0.0104	0.0007	0.1351	0.0337		0.6367	1.0988	1.2652	0.93		100	100	100	100		Amino acid	Alanine and aspartate metabolism	239;4755801	56-41-7;107-95-9;	1451.8	174
	31			N-acetyl-beta-alanine	GC/MS	37432	C01073			1.82	3.26	1.88		7.9997e-05	2.4445e-05	6.5973e-07	3.9791e-07	0.0061	0.0024		0.5691	1.033	1.8547	1.072		100	100	100	100		Amino acid	Alanine and aspartate metabolism	76406	3025-95-4;	1420	158
	32			alanine	LC/MS pos	1126	C00041	HMDB00161		0.52	0.45	1.9		0.0042	0.0007	0.0011	0.0001	0.0336	0.0093		1.08	0.559	0.4814	2.0516		100	100	100	100		Amino acid	Alanine and aspartate metabolism	5950;7311724	56-41-7;	650	90.1
	33			N-acetylalanine	GC/MS	1585	C02847	HMDB00766		5.68	3.03	9.58		2.0278e-06	1.7925e-06	3.4262e-06	9.8126e-07	1.3443e-08	1.7785e-07		0.3656	2.0763	1.1075	3.5018		100	100	100	100		Amino acid	Alanine and aspartate metabolism	88064	97-69-8;	1307.5	158
	34			N-carbamoylaspartate	GC/MS	1594	C00438	HMDB00828		8.43	1.47	1		0.0004	9.2403e-05	0.0206	0.0012				0.3097	2.6096	0.4544	0.3097		0	100	100	0		Amino acid	Alanine and aspartate metabolism	5460257	923-37-5;	1749	257.1
	35			N-acetylaspartate (NAA)	GC/MS	22185	C01042	HMDB00812		0.2	0.6	0.21		1.9039e-08	2.3278e-07	0.0003	3.2039e-05	1.7528e-06	5.1532e-06		1.6032	0.3207	0.9558	0.3313		100	100	100	100		Amino acid	Alanine and aspartate metabolism	65065	997-55-7;997-55-7 ;	1648.5	274
	36			2-amino-3-hydroxybutanedioic acid	GC/MS	37440				0.21	0.23	0.35		1.1914e-05	6.2076e-06	3.425e-07	2.7082e-07	1.2564e-05	2.3747e-05		1.5752	0.3284	0.3662	0.5545		100	100	100	100		Amino acid	Alanine and aspartate metabolism	5425	7298-99-9;	1641	218
	39		Glutamate metabolism	glutamate	GC/MS	57	C00025	HMDB03339		0.52	0.94	1.35		2.5197e-05	1.0745e-05	0.2189	0.0109	0.025	0.0072		1.0227	0.5327	0.9595	1.3843		100	100	100	100		Amino acid	Glutamate metabolism	611	56-86-0;	1611.9	246
	40			4-hydroxyglutamate	GC/MS	40499	C03079	HMDB01344		0.04	0.06	0.04		2.5614e-05	1.0745e-05	6.4319e-05	1.0172e-05	1.736e-05	2.7021e-05		1.6315	0.0607	0.1029	0.0671		100	40	80	60		Amino acid	Glutamate metabolism	439902	2485-33-8;	1644.2	244.1
	44			glutamate, gamma-methyl ester	LC/MS pos	33487				1.98	1.8	2.5		0.0023	0.0004	0.0064	0.0005	0.0013	0.0007		0.6575	1.3033	1.1856	1.6434		80	100	100	100		Amino acid	Glutamate metabolism	73913	1499-55-4 ;	1062	162.1
	45			glutamine	LC/MS pos	53	C00064	HMDB00641		0.67	0.46	0.94		0.0017	0.0003	4.2982e-05	7.4492e-06	0.5682	0.1184		1.0802	0.7247	0.4939	1.0161		100	100	100	100		Amino acid	Glutamate metabolism	5961	56-85-9;	684	147.2
	46			pyroglutamine*	LC/MS pos	32672				0.78	0.58	0.77		0.2558	0.0262	0.0233	0.0013	0.238	0.0552		1.1725	0.9178	0.6773	0.9025		100	100	80	100		Amino acid	Glutamate metabolism	134508	2353-44-8;	764	129.2
	47			gamma-aminobutyrate (GABA)	GC/MS	1416	C00334	HMDB00112		2.97	1.89	1.08		0.002	0.0003	0.0119	0.0007	0.6058	0.1252		0.835	2.4819	1.582	0.9016		100	100	100	100		Amino acid	Glutamate metabolism	6992099;119	56-12-2;	1539.7	304.1
	50			N-acetylglutamate	LC/MS pos	15720	C00624	HMDB01138		0.19	0.51	0.45		1.3449e-06	1.5851e-06	7.4633e-05	1.1241e-05	0.0011	0.0006		1.9748	0.3731	1.0043	0.8838		100	100	100	100		Amino acid	Glutamate metabolism	1549099	5817-08-3;	1492	190.1
	52			N-acetylglutamine	LC/MS neg	33943	C02716	HMDB06029		0.82	0.21	0.16		0.0179	0.0023	6.0623e-07	3.9791e-07	1.4133e-05	2.5237e-05		1.3012	1.0607	0.2695	0.2025		100	100	100	100		Amino acid	Glutamate metabolism	182230	2490-97-3;	783	187.1
	53		Histidine metabolism	histidine	LC/MS neg	59	C00135	HMDB00177		3.04	1.11	3.1		9.1818e-05	2.6737e-05	0.3825	0.0185	0.0007	0.0005		0.3134	0.9541	0.3489	0.9721		100	100	100	100		Amino acid	Histidine metabolism	773;3651426	5934-29-2;	757	154.1
	54			N-acetylhistidine	LC/MS neg	33946	C02997			2.01	0.16	0.68		0.0145	0.0019	0.0003	3.2249e-05	0.1825	0.0435		0.5067	1.0209	0.0786	0.3423		100	100	40	100		Amino acid	Histidine metabolism	75619	39145-52-3;	913	196.2
	56			3-methylhistidine	GC/MS	15677	C01152	HMDB00479		5.14	1.32	4.85		1.2869e-07	3.0371e-07	0.1196	0.0062	1.4104e-06	4.3906e-06		0.2798	1.4377	0.3697	1.3573		20	100	100	100		Amino acid	Histidine metabolism	64969;6971061	368-16-1;	1799.7	218.1
	62			histidinol	GC/MS	15316	C00860	HMDB03431		2.08	1.46	458.9		0.0006	0.0001	0.0112	0.0007	2.7218e-09	4.8011e-08		0.7407	1.5386	1.0802	339.909		100	100	100	100		Amino acid	Histidine metabolism	165271	1596-64-1;	1790.2	254.1
	63			imidazole lactate	GC/MS	15716	C05568	HMDB02320		1.62	0.58	1.99		0.0001	3.3434e-05	0.0402	0.0022	0.0311	0.0087		0.5744	0.9288	0.3357	1.145		100	100	100	100		Amino acid	Histidine metabolism	440129	14403-45-3;	1810.3	153
	69		Lysine metabolism	glutarate (pentanedioate)	GC/MS	396	C00489	HMDB00661		0.49	1.6	0.58		0.0001	3.3434e-05	0.0701	0.0037	0.0167	0.0053		1.2486	0.6141	1.9978	0.7264		100	100	100	100		Amino acid	Lysine metabolism	4418048	110-94-1;	1433.6	261
	75			lysine	LC/MS pos	1301	C00047	HMDB00182		0.71	0.41	0.72		0.0265	0.0034	0.0002	2.1983e-05	0.1189	0.0301		1.0893	0.7764	0.4423	0.7797		100	100	100	100		Amino acid	Lysine metabolism	5962	56-87-1;	603	147.2
	77			2-aminoadipate	LC/MS pos	6146	C00956	HMDB00510		0.49	0.53	0.67		9.1175e-05	2.6737e-05	0.0019	0.0002	0.0189	0.0059		1.4385	0.699	0.7602	0.9686		100	100	100	100		Amino acid	Lysine metabolism	469	542-32-5;1118-90-7;	794	162.1
	80			pipecolate	GC/MS	1444	C00408	HMDB00070		3.67	0.9	10.12		3.427e-07	5.3015e-07	0.3009	0.0148	3.7316e-07	1.7475e-06		0.911	3.3477	0.8216	9.2217		100	100	100	100		Amino acid	Lysine metabolism	849	4043-87-2;	1396.1	156
	81			N-6-trimethyllysine	GC/MS	1498	C03793	HMDB01325		1.61	1.48	2.05		0.0038	0.0006	0.0094	0.0006	0.0028	0.0014		0.7303	1.1756	1.0785	1.4945		100	100	100	100		Amino acid	Lysine metabolism	159659	23284-33-5;	1583	318.2
	83			saccharopine	LC/MS pos	1495	C00449	HMDB00279		0.2	0.31	3.38		1.2035e-05	6.2076e-06	7.2136e-05	1.0996e-05	0.001	0.0006		1.0697	0.2142	0.3366	3.6116		100	100	100	100		Amino acid	Lysine metabolism	160556	997-68-2;	695	277.1
	85			N6-acetyllysine	LC/MS neg	36752	C02727	HMDB00206		0.94	1.48	2.7		0.6053	0.057	0.007	0.0005	0.0009	0.0006		0.7835	0.7345	1.1581	2.1177		100	100	100	100		Amino acid	Lysine metabolism	6991978;92832	692-04-6;	1056	187.1
	88		Phenylalanine & tyrosine metabolism	phenyllactate (PLA)	GC/MS	22130	C05607	HMDB00779		3.66	0.21	0.74		1.1347e-07	3.0371e-07	8.6972e-06	1.8971e-06	0.1271	0.032		0.8821	3.2266	0.1892	0.6552		100	100	20	100		Amino acid	Phenylalanine & tyrosine metabolism	3848	828-01-3;	1587.8	193
	89			phenylalanine	LC/MS pos	64	C00079	HMDB00159		1.38	1.03	1.25		3.4797e-05	1.3457e-05	0.6369	0.03	0.1566	0.0384		0.9282	1.2844	0.9549	1.1575		100	100	100	100		Amino acid	Phenylalanine & tyrosine metabolism	6925665;6140	63-91-2;	2056	166.1
	106			tyrosine	LC/MS pos	1299	C00082	HMDB00158		2.65	1.12	1.44		2.504e-06	2.1372e-06	0.1961	0.0098	0.0352	0.0097		0.832	2.2072	0.9353	1.1961		100	100	100	100		Amino acid	Phenylalanine & tyrosine metabolism	6057;6942100	60-18-4;	1516	182.1
	107			3-(4-hydroxyphenyl)lactate	LC/MS neg	32197	C03672	HMDB00755		3.81	0.15	0.92		1.1955e-07	3.0371e-07	3.6993e-05	6.5004e-06	0.3795	0.0825		1.0007	3.8146	0.1482	0.9217		100	100	100	100		Amino acid	Phenylalanine & tyrosine metabolism	9378	6482-98-0;	1395	181.1
	131			N-acetylphenylalanine	LC/MS neg	33950	C03519	HMDB00512		0.61	0.53	0.25		0.0001	3.8659e-05	0.0045	0.0003	5.7078e-05	7.5514e-05		1.2812	0.7843	0.6831	0.3169		100	100	100	100		Amino acid	Phenylalanine & tyrosine metabolism	74839	2018-61-3;	2590	206.2
	132			N-acetyltyrosine	LC/MS neg	32390		HMDB00866		0.59	0.68	0.29		6.2375e-05	1.9542e-05	5.7785e-05	9.6194e-06	2.0121e-07	1.331e-06		1.4594	0.8561	0.9902	0.4247		100	100	100	100		Amino acid	Phenylalanine & tyrosine metabolism	68310	537-55-3 ;	1677	222.2
	137			2-(4-hydroxyphenyl)propionate	LC/MS neg	35632	C03080			4.15	2.28	16.7		0.0001	3.664e-05	0.0195	0.0012	6.6711e-06	1.4121e-05		0.1516	0.6296	0.3456	2.531		0	100	100	100		Amino acid	Phenylalanine & tyrosine metabolism	102526	938-96-5;	1880	165.1
	149.1			5-hydroxymethyl-2-furoic acid	GC/MS	42040		HMDB02432		1.62	3.93	6.36		0.0812	0.0091	0.0027	0.0002	0.0003	0.0003		0.5314	0.8593	2.0882	3.3802		80	100	100	100		Amino acid	Phenylalanine & tyrosine metabolism	80642	6338-41-6;	1559.1	271.1
	149.2			o-Tyrosine	LC/MS pos	43392				2.94	3.46	2.58		0.0085	0.0012	0.0014	0.0001	0.0038	0.0017		0.4658	1.3675	1.6139	1.2013		80	100	100	100		Amino acid	Phenylalanine & tyrosine metabolism	91482	2370-61-8;	1883	182
	152		Tryptophan metabolism	kynurenine	LC/MS pos	15140	C00328	HMDB00684		0.72	0.49	0.77		0.0398	0.0048	0.0024	0.0002	0.1168	0.0297		1.3547	0.9688	0.6676	1.0403		100	100	100	100		Amino acid	Tryptophan metabolism	161166;6971029	2922-83-0;	1902	209.1
	153			tryptophan	LC/MS pos	54	C00078	HMDB00929		2.02	0.78	1.02		1.1027e-06	1.3647e-06	0.0031	0.0002	0.9667	0.1895		0.9498	1.9154	0.7453	0.9684		100	100	100	100		Amino acid	Tryptophan metabolism	6923516;6305	73-22-3;	2445	205.1
	187		Valine, leucine and isoleucine metabolism	5-hydroxylysine	GC/MS	15685	C01211	HMDB00450		1.96	4.07	4.22		2.1793e-05	9.8074e-06	7.3994e-06	1.7021e-06	1.6967e-05	2.7021e-05		0.5327	1.0423	2.1655	2.2492		100	100	100	100		Amino acid	Valine, leucine and isoleucine metabolism	1029	13204-98-3;	1789.5	232.1
	190			isoleucine	LC/MS pos	1125	C00407	HMDB00172		1.58	1.2	2.19		0.0003	6.1914e-05	0.0316	0.0018	0.0005	0.0004		0.7922	1.2554	0.947	1.7322		100	100	100	100		Amino acid	Valine, leucine and isoleucine metabolism	791	73-32-5;	1614	132.1
	191			leucine	LC/MS pos	60	C00123	HMDB00687		1.68	0.97	1.37		3.3731e-06	2.609e-06	0.5542	0.0263	0.1773	0.0427		0.9112	1.5308	0.8799	1.2522		100	100	100	100		Amino acid	Valine, leucine and isoleucine metabolism	7045798;6106	61-90-5;	1674	132.2
	196			N-acetylvaline	LC/MS pos	1591		HMDB11757		0.69	1.23	0.88		0.0511	0.0061	0.1846	0.0093	0.5121	0.1075		1.0223	0.7099	1.26	0.9046		100	100	100	100		Amino acid	Valine, leucine and isoleucine metabolism	66789	96-81-1;	2654	160.1
	200			valine	LC/MS pos	1649	C00183	HMDB00883		1.44	0.91	2.24		0.0007	0.0001	0.157	0.0081	0.0033	0.0015		0.8676	1.2493	0.7869	1.9413		100	100	100	100		Amino acid	Valine, leucine and isoleucine metabolism	6971018;6287	72-18-4;	1040	118.1
	220			citramalate	GC/MS	22158	C00815	HMDB00426		1.24	2.51	2.91		0.0901	0.01	0.0002	2.0639e-05	0.0002	0.0002		0.835	1.0367	2.0998	2.4332		100	100	100	100		Amino acid	Valine, leucine and isoleucine metabolism	1081	6236-10-8;	1490.7	247
	224		Cysteine, methionine, SAM, taurine metabolism	cysteine	GC/MS	31453	C00097	HMDB00574		1	0.99	0.57		0.9428	0.0845	0.882	0.0407	0.0036	0.0016		1.0238	1.0264	1.0155	0.5811		100	100	100	100		Amino acid	Cysteine, methionine, SAM, taurine metabolism	5862;6419722	52-90-4;56-89-3;	1560.1	218
	229			cystathionine	GC/MS	15705	C02291	HMDB00099		0.66	2.65	0.57		2.6687e-05	1.0828e-05	6.8788e-07	3.9791e-07	0.001	0.0006		0.9976	0.6613	2.6389	0.5673		100	100	100	100		Amino acid	Cysteine, methionine, SAM, taurine metabolism	4083111;834	535-34-2;	1979.6	218.1
	231			N-formylmethionine	LC/MS neg	2829	C03145	HMDB01015		1.44	2.1	2.73		0.0011	0.0002	3.6177e-06	9.9501e-07	3.9625e-07	1.7475e-06		0.7047	1.0151	1.4807	1.9254		100	100	100	100		Amino acid	Cysteine, methionine, SAM, taurine metabolism	439750	4289-98-9;	1541	176.1
	232			hypotaurine	GC/MS	590	C00519	HMDB00965		1.89	1.61	1.78		0.0003	6.4301e-05	0.0002	2.1578e-05	0.0044	0.0018		0.6727	1.2712	1.0842	1.1993		100	100	100	100		Amino acid	Cysteine, methionine, SAM, taurine metabolism	107812	300-84-5;	1598.5	188
	236			S-adenosylhomocysteine (SAH)	LC/MS neg	15948	C00021	HMDB00939		0.56	1	1.49		3.6865e-05	1.3619e-05	0.9878	0.0454	0.1438	0.0357		1.0535	0.585	1.0555	1.5668		100	100	100	100		Amino acid	Cysteine, methionine, SAM, taurine metabolism		979-92-0;	1821	383.1
	237			methionine	LC/MS pos	1302	C00073	HMDB00696		1.39	0.7	1.3		0.0018	0.0003	0.0055	0.0004	0.1772	0.0427		0.9008	1.2566	0.6333	1.174		100	100	100	100		Amino acid	Cysteine, methionine, SAM, taurine metabolism	6992087;6137	63-68-3;	1252	150.1
	239			N-acetylmethionine	LC/MS neg	1589	C02712	HMDB11745		0.6	0.36	0.38		1.6868e-05	7.7317e-06	1.6541e-06	6.1961e-07	0.0002	0.0002		1.7446	1.0444	0.6266	0.6684		100	100	100	100		Amino acid	Cysteine, methionine, SAM, taurine metabolism	448580	65-82-7;	1805	190.1
	242			4-amino-2-hydroxybutyate	GC/MS	20877				0.36	0.19	0.15		1.4299e-05	6.806e-06	2.8613e-07	2.4133e-07	1.9758e-07	1.331e-06		1.948	0.704	0.3609	0.3017		100	100	100	100		Amino acid	Cysteine, methionine, SAM, taurine metabolism	2733929;6999098	40371-51-5;	1646.7	174
	243			homocysteine	GC/MS	40266	C00155	HMDB00742		1.78	1.84	1.64		0.0004	9.2403e-05	0.0003	3.2249e-05	0.0037	0.0016		0.6205	1.1023	1.1406	1.0196		100	100	100	100		Amino acid	Cysteine, methionine, SAM, taurine metabolism	778	454-29-5;	1648.2	234
	252		Urea cycle; arginine-, proline-, metabolism	assymetric dimethylarginine (ADMA)	LC/MS pos	15743	C03626	HMDB01539		1	0.57	1		0.8774	0.079	0.0038	0.0003	0.9881	0.1923		0.9887	0.9892	0.5685	0.9866		100	100	100	100		Amino acid	Urea cycle; arginine-, proline-, metabolism		65005-57-4;	776	203.2
	255			arginine	GC/MS	1638	C00062	HMDB00517		2.37	0.62	1.59		0.0001	3.664e-05	0.0046	0.0003	0.0054	0.0022		0.7986	1.8953	0.4948	1.2684		100	100	100	100		Amino acid	Urea cycle; arginine-, proline-, metabolism	5246487;232	1119-34-2;	1608.5	142
	257			N-acetylarginine	LC/MS pos	33953	C02562	HMDB04620		0.88	0.34	0.92		0.162	0.0173	0.0001	1.4733e-05	0.4773	0.1018		1.0356	0.9158	0.3545	0.957		100	100	100	100		Amino acid	Urea cycle; arginine-, proline-, metabolism	67427;1615663	155-84-0;	1087	217.2
	258			ornithine	GC/MS	1493	C00077	HMDB03374		1.93	0.95	1.58		6.1316e-06	3.7016e-06	0.5983	0.0282	0.006	0.0023		0.7354	1.4183	0.701	1.1643		100	100	100	100		Amino acid	Urea cycle; arginine-, proline-, metabolism	6262	3184-13-2;	1763.8	141.9
	261			proline	LC/MS pos	1898	C00148	HMDB00162		1.27	0.52	0.97		0.0544	0.0063	5.6175e-05	9.4761e-06	0.7359	0.1492		0.9832	1.2513	0.5145	0.9544		100	100	100	100		Amino acid	Urea cycle; arginine-, proline-, metabolism	145742;6971047	147-85-3;	796	116.1
	264			N-alpha-acetylornithine	LC/MS pos	32984	C00437	HMDB03357		1.56	0.4	0.63		4.1852e-05	1.4798e-05	0.0002	2.2253e-05	0.0096	0.0035		1.3146	2.0455	0.5319	0.8244		100	100	100	100		Amino acid	Urea cycle; arginine-, proline-, metabolism	6992102;439232	6205-08-9;	724	175.1
	267			trans-4-hydroxyproline	GC/MS	1366	C01157	HMDB00725		0.29	0.56	0.49		0.0003	6.3439e-05	0.0002	2.303e-05	0.001	0.0006		1.0985	0.3199	0.6102	0.5375		100	100	100	100		Amino acid	Urea cycle; arginine-, proline-, metabolism	5810;6971053	51-35-4;	1537	140
	270			argininosuccinate	GC/MS	15497	C03406	HMDB00052		3.53	1.12	2.25		5.193e-05	1.6693e-05	0.4389	0.0212	0.0008	0.0005		0.7376	2.6001	0.8229	1.6577		100	100	100	100		Amino acid	Urea cycle; arginine-, proline-, metabolism	828	156637-58-0;	2157	446.3
	273.3			2-aminopentanoate	GC/MS	37426	C01826			1.6	1.54	2.38		0.0004	9.4856e-05	0.0038	0.0003	1.6396e-05	2.7021e-05		0.8357	1.3391	1.2873	1.9908		100	100	100	100		Amino acid	Urea cycle; arginine-, proline-, metabolism	5255804;824	760-78-1;	1279	144.1
	278		Butanoate metabolism	2-aminobutyrate	GC/MS	1577	C02261	HMDB00650		2.96	2.24	6.71		1.2038e-05	6.2076e-06	2.6313e-06	7.9986e-07	5.8849e-10	3.1142e-08		0.4327	1.2813	0.9702	2.9054		100	100	100	100		Amino acid	Butanoate metabolism	439691;6971251	1492-24-6;	1215.7	130
	281		Polyamine metabolism	5-methylthioadenosine (MTA)	LC/MS pos	1419	C00170	HMDB01173		0.43	0.85	0.97		2.0141e-06	1.7925e-06	0.0565	0.003	0.6969	0.1424		1.0917	0.4705	0.9312	1.0607		100	100	100	100		Amino acid	Polyamine metabolism	439176	2457-80-9;	2427	298.1
	282			putrescine	GC/MS	1408	C00134	HMDB01414		0.81	0.19	0.95		0.0635	0.0073	8.3124e-07	3.9791e-07	0.6464	0.1326		1.1189	0.9104	0.2151	1.063		100	100	100	100		Amino acid	Polyamine metabolism		110-60-1;	1705.8	174
	283			N-acetylputrescine	LC/MS pos	37496	C02714	HMDB02064		2.7	0.05	0.94		3.5625e-05	1.3565e-05	1.2523e-08	2.6406e-08	0.5452	0.114		0.9804	2.6425	0.0537	0.9187		100	100	100	100		Amino acid	Polyamine metabolism	122356	18233-70-0;	895	131.1
	285			spermidine	LC/MS pos	485	C00315	HMDB01257		0.3	0.21	0.42		0.0003	8.0118e-05	0.0002	2.1578e-05	0.0014	0.0008		1.9225	0.579	0.3957	0.8163		100	100	100	100		Amino acid	Polyamine metabolism	1102	124-20-9;	533	146.2
	290		Guanidino and acetamido metabolism	4-guanidinobutanoate	LC/MS pos	15681	C01035	HMDB03464		0.8	0.47	0.42		0.001	0.0002	1.1743e-07	1.1429e-07	2.4377e-06	6.7895e-06		1.2214	0.9826	0.58	0.5073		100	100	100	100		Amino acid	Guanidino and acetamido metabolism	500	463-003;463-00-3;	1085	146.1
	291			4-acetamidobutanoate	LC/MS pos	1558	C02946	HMDB03681		0.65	0.53	0.8		0.0384	0.0047	0.0092	0.0006	0.2608	0.0601		1.1935	0.7771	0.6292	0.9504		100	100	100	100		Amino acid	Guanidino and acetamido metabolism	18189	3025-96-5;	1724	146.1
	295		Glutathione metabolism	glutathione, reduced (GSH)	LC/MS neg	2127	C00051	HMDB00125		0.74	1.52	0.83		0.0262	0.0033	0.0005	5.1798e-05	0.1631	0.0398		0.9681	0.7149	1.4668	0.8042		100	100	100	100		Amino acid	Glutathione metabolism	124886	70-18-8;	806	306.1
	296			S-methylglutathione	LC/MS pos	33944	C11347			3.44	4.47	2.82		5.5281e-06	3.4207e-06	2.4868e-06	7.9986e-07	0.0008	0.0005		0.3691	1.2681	1.65	1.0413		100	100	100	100		Amino acid	Glutathione metabolism	3605667	2922-56-7;	1610	322.1
	297			5-oxoproline	LC/MS neg	1494	C01879	HMDB00267		1.24	0.86	2.01		0.1372	0.0149	0.1802	0.0091	0.0009	0.0006		0.9858	1.2188	0.8434	1.9811		100	100	100	100		Amino acid	Glutathione metabolism	7405	98-79-3;	744	128.2
	298			glutathione, oxidized (GSSG)	LC/MS pos	27727	C00127	HMDB03337		7.59	2.54	8.53		4.7475e-08	2.3278e-07	0.0004	4.4637e-05	1.2262e-06	4.0556e-06		0.3528	2.6783	0.8959	3.0084		100	100	100	100		Amino acid	Glutathione metabolism	65359;11215652	103239-24-3;	1535	613.1
	299			cysteine-glutathione disulfide	LC/MS pos	35159		HMDB00656		1.32	0.27	0.99		0.313	0.0315	9.9855e-05	1.4195e-05	0.7396	0.1494		1.0721	1.417	0.2878	1.061		100	100	100	100		Amino acid	Glutathione metabolism	4247235	13081-14-6;	821	427.1
	300			ophthalmate	LC/MS pos	34592		HMDB05765		1.5	1.92	4.59		0.0326	0.0041	0.0009	8.9489e-05	2.76e-07	1.6229e-06		0.7912	1.1857	1.5204	3.6286		100	100	100	100		Amino acid	Glutathione metabolism	9817431	495-27-2;	1457	290.1
	301			S-lactoylglutathione	LC/MS neg	15731	C03451	HMDB01066		0.18	0.46	0.44		0.0001	3.3434e-05	0.0009	8.6532e-05	0.0144	0.0047		2.2305	0.4057	1.022	0.988		100	100	100	100		Amino acid	Glutathione metabolism	1083	54398-03-7;	1271	378.2
	311	Peptide	Dipeptide	glycylvaline	LC/MS pos	18357				0.94	0.41	0.39		0.7074	0.0653	0.0018	0.0002	0.0045	0.0019		1.1041	1.037	0.4548	0.431		100	100	80	20		Peptide	Dipeptide	2724807;6994979	1963-21-9;	1572	175.1
	314			glycylproline	GC/MS	22171		HMDB00721		0.77	0.22	0.41		0.0055	0.0008	1.1098e-06	4.8415e-07	0.0004	0.0003		1.2235	0.9425	0.2716	0.5006		100	100	100	100		Peptide	Dipeptide	3013625;6993386	704-15-4;	1874.8	373.1
	315			glycylisoleucine	LC/MS pos	36659				0.74	0.33	0.46		0.0093	0.0013	9.7303e-07	4.3966e-07	0.0017	0.0009		1.4852	1.1016	0.497	0.6786		100	100	100	100		Peptide	Dipeptide		19461-38-2;	2080	189.1
	316			glycylleucine	LC/MS pos	34398	C02155	HMDB00759		0.8	0.38	0.53		0.0362	0.0045	5.4909e-06	1.3429e-06	0.0042	0.0018		1.2987	1.0359	0.4874	0.6938		100	100	100	100		Peptide	Dipeptide	92843;1548899	869-19-2;	2236	189.1
	319			glycylphenylalanine	LC/MS neg	33954				0.47	0.28	0.37		0.0008	0.0002	7.3797e-06	1.7021e-06	0.0061	0.0024		1.4578	0.6791	0.4046	0.5338		100	100	80	40		Peptide	Dipeptide	1549344;92953	3321-03-7;	2193	221.2
	320			glycyltyrosine	LC/MS neg	33958				0.71	0.5	0.54		0.013	0.0018	0.0002	2.3704e-05	0.0015	0.0008		1.3159	0.9406	0.6617	0.7082		100	100	100	100		Peptide	Dipeptide	92829;6994980	658-79-7;	1446	237.2
	337.08			asparagylisoleucine	LC/MS pos	42976				0.64	0.37	0.35		0.0003	7.6451e-05	7.9428e-06	1.7882e-06	5.4429e-07	2.2157e-06		1.5337	0.985	0.5707	0.5396		100	100	100	100		Peptide	Dipeptide			2070	246.2
	337.09			asparagylleucine	LC/MS pos	42980				0.53	0.23	0.31		0.0004	8.564e-05	2.6553e-06	7.9986e-07	0.0002	0.0002		1.6241	0.8567	0.3746	0.5013		100	100	100	100		Peptide	Dipeptide			2170	246.2
	340			aspartylphenylalanine	LC/MS pos	22175		HMDB00706		0.27	0.08	0.13		2.5526e-07	4.5128e-07	1.1613e-06	4.8975e-07	0.0008	0.0005		2.4854	0.6655	0.1874	0.3325		100	100	60	80		Peptide	Dipeptide	93078	13433-09-5;	2538	281.1
	358.1			isoleucylthreonine	LC/MS neg	42968				0.77	0.29	0.39		0.004	0.0007	1.3111e-06	5.3507e-07	7.3022e-05	8.9867e-05		1.3282	1.0197	0.3786	0.5232		100	100	100	100		Peptide	Dipeptide			2250	231.3
	368			pyroglutamylvaline	LC/MS neg	32394				0.09	0.05	0.1		0.0004	8.5824e-05	6.3522e-05	1.0172e-05	0.0006	0.0004		1.9138	0.1661	0.1048	0.1968		100	100	100	100		Peptide	Dipeptide	152416	21282-10-0;	1755	227.2
	376			cysteinylglycine	GC/MS	37642	C01419	HMDB00078		1.47	1.96	1.51		0.0002	5.8027e-05	4.4039e-07	3.2775e-07	0.0089	0.0033		0.6911	1.013	1.3512	1.0466		100	100	100	100		Peptide	Dipeptide	65270	19246-18-5;	1763	240.9
	390			aspartylleucine	LC/MS pos	40068				0.43	0.09	0.13		2.9443e-07	4.8584e-07	3.691e-10	2.3349e-09	9.9503e-07	3.7612e-06		2.0538	0.8823	0.1848	0.2758		100	100	100	100		Peptide	Dipeptide	332962	3062-14-4;	2310	247.2
	406			isoleucylglycine	LC/MS pos	40008				1.07	0.44	0.5		0.2039	0.0214	0.0004	3.8079e-05	0.0019	0.001		1.1156	1.1914	0.4912	0.5604		100	100	100	100		Peptide	Dipeptide	342532	868-28-0;	1732	189.2
	460		gamma-glutamyl	gamma-glutamylvaline	LC/MS pos	32393		HMDB11172		1.56	0.96	2.63		0.01	0.0014	0.7463	0.0348	0.0002	0.0002		0.9013	1.4102	0.8669	2.3666		100	100	100	100		Peptide	gamma-glutamyl		2746-34-1;	2040	247.2
	462			gamma-glutamylleucine	LC/MS pos	18369		HMDB11171		2.08	1.15	1.76		5.0309e-05	1.6693e-05	0.3059	0.0149	0.0114	0.0039		0.7262	1.5098	0.8315	1.2787		100	100	100	100		Peptide	gamma-glutamyl	151023	2566-39-4;	2744	261.2
	463			gamma-glutamylisoleucine*	LC/MS pos	34456		HMDB11170		0.92	0.54	0.86		0.4417	0.0424	0.0094	0.0006	0.146	0.0359		1.0578	0.9773	0.5671	0.914		100	100	100	100		Peptide	gamma-glutamyl			2644	261.2
	464			gamma-glutamylcysteine	LC/MS pos	1778	C00669	HMDB01049		0.41	0.43	0.22		4.3671e-05	1.5224e-05	6.8349e-05	1.0546e-05	0.0003	0.0002		2.1047	0.8724	0.9118	0.4573		100	100	100	100		Peptide	gamma-glutamyl	842	636-58-8;	1274	251.1
	465			gamma-glutamylglycine	GC/MS	33949		HMDB11667		1.21	1.73	3.13		0.1648	0.0175	0.0039	0.0003	0.0001	0.0001		0.795	0.9599	1.377	2.4853		100	100	100	100		Peptide	gamma-glutamyl	165527	1948-29-4;	1934	375.2
	468			gamma-glutamylglutamine	LC/MS pos	2730		HMDB11738		1.1	0.37	0.77		0.3576	0.0357	6.6279e-05	1.0352e-05	0.099	0.0253		0.9574	1.0576	0.3549	0.7401		100	100	100	100		Peptide	gamma-glutamyl	150914	10148-81-9;	806	276.1
	470			gamma-glutamylphenylalanine	LC/MS pos	33422		HMDB00594		0.81	0.34	0.53		0.0354	0.0044	2.4116e-06	7.9986e-07	0.0017	0.0009		1.1017	0.893	0.3743	0.5852		100	100	100	100		Peptide	gamma-glutamyl	111299	7432-24-8;	2846	295.1
	471			gamma-glutamyltyrosine	LC/MS pos	2734				1.51	0.35	0.42		0.0002	5.0007e-05	0.001	9.0716e-05	3.1966e-05	4.6989e-05		1.0545	1.5929	0.3676	0.4423		100	100	100	100		Peptide	gamma-glutamyl	94340	7432-23-7;	2073	311.2
	511	Carbohydrate	Aminosugars metabolism	N-acetylglucosamine	GC/MS	15096	C00140	HMDB00215		0.1	0.15	0.27		4.2616e-06	3.0137e-06	2.1743e-06	7.4348e-07	4.7625e-05	6.8116e-05		3.751	0.3624	0.5657	1.0006		100	100	100	100		Carbohydrate	Aminosugars metabolism	24139	7512-17-6;	1934.5	245
	513			N-acetylglucosamine 6-phosphate	GC/MS	15107	C00357	HMDB02817		1.23	0.33	0.86		0.0152	0.002	6.7705e-08	7.7871e-08	0.2021	0.0477		0.9698	1.1889	0.3183	0.8378		100	100	100	100		Carbohydrate	Aminosugars metabolism	10040501	102029-88-9;	2096.2	387.2
	515			erythronate*	GC/MS	33477		HMDB00613		2	5.65	0.89		4.6528e-05	1.5776e-05	6.5992e-09	1.7912e-08	0.2145	0.0505		0.8814	1.7672	4.984	0.7881		100	100	100	100		Carbohydrate	Aminosugars metabolism	2781043	88759-55-1;	1546.9	292.1
	519			Isobar: UDP-acetylglucosamine, UDP-acetylgalactosamine	LC/MS neg	38673				2.23	1.49	2.49		0.0001	3.6648e-05	0.0026	0.0002	1.6152e-05	2.7021e-05		0.55	1.2278	0.8221	1.3702		100	100	100	100		Carbohydrate	Aminosugars metabolism			661	606.1
	537		Fructose, mannose, galactose, starch, and sucrose metabolism	fructose	GC/MS	577	C00095	HMDB00660		5.06	0.65	1.45		1.4051e-05	6.806e-06	0.0007	6.9637e-05	0.0242	0.007		0.8153	4.129	0.5265	1.1816		100	100	40	100		Carbohydrate	Fructose, mannose, galactose, starch, and sucrose metabolism	5984	57-48-7;	1758	217
	538			galactitol (dulcitol)	GC/MS	1117	C01697	HMDB00107		5.16	1.21	0.82		1.8328e-06	1.7925e-06	0.0036	0.0003	0.048	0.0128		0.86	4.4376	1.0379	0.7037		100	100	100	100		Carbohydrate	Fructose, mannose, galactose, starch, and sucrose metabolism	11850	608-66-2;	1849.2	319.1
	548			mannitol	GC/MS	15335	C00392	HMDB00765		3.91	4.08	12.06		1.3379e-07	3.0371e-07	8.4919e-07	3.9791e-07	8.3802e-08	7.3913e-07		0.2616	1.0229	1.0675	3.1541		100	100	100	100		Carbohydrate	Fructose, mannose, galactose, starch, and sucrose metabolism	6251	69-65-8;	1839	319.1
	554			mannose-6-phosphate	GC/MS	1470	C00275	HMDB01078		0.92	0.33	0.52		0.5856	0.0553	7.6734e-05	1.1421e-05	0.0012	0.0007		1.0819	0.9953	0.3603	0.5599		100	100	100	100		Carbohydrate	Fructose, mannose, galactose, starch, and sucrose metabolism		70442-25-0;104872-94-8;	2035.9	387.2
	560			sorbitol	GC/MS	15053	C00794	HMDB00247		2.02	0.85	10.24		0.8702	0.0788	0.2457	0.0121	2.8848e-06	7.6331e-06		0.9802	1.9831	0.8326	10.036		100	40	20	100		Carbohydrate	Fructose, mannose, galactose, starch, and sucrose metabolism	107428	6706-59-8;	1843	319.1
	566			trehalose	GC/MS	15573	C01083	HMDB00975		0.75	0.45	1.11		0.0527	0.0062	0.0008	7.3485e-05	0.5042	0.1063		1.2093	0.9069	0.5408	1.3419		100	100	100	100		Carbohydrate	Fructose, mannose, galactose, starch, and sucrose metabolism	7427	6138-23-4;	2174.9	361.2
	566.1			trehalose 6-phosphate	GC/MS	15802	C00689	HMDB01124		37.62	3.5	6.34		1.7783e-06	1.7925e-06	1.9261e-06	6.7689e-07	1.4307e-05	2.5237e-05		0.2177	8.1895	0.7622	1.3811		60	100	100	100		Carbohydrate	Fructose, mannose, galactose, starch, and sucrose metabolism	122336	136632-28-5;	2310	315.16
	584		Glycolysis, gluconeogenesis, pyruvate metabolism	2-isopropylmalate	GC/MS	15667	C02504	HMDB00402		0.65	0.26	0.46		0.0051	0.0008	5.5194e-06	1.3429e-06	0.0008	0.0005		1.4827	0.9604	0.3867	0.6846		100	100	100	100		Carbohydrate	Glycolysis, gluconeogenesis, pyruvate metabolism	77	3237-44-3;	1578.1	275.1
	585			glycerate	GC/MS	1572	C00258	HMDB00139		0.51	0.33	3.4		0.0001	3.3434e-05	1.3009e-07	1.1756e-07	1.2244e-06	4.0556e-06		1.0767	0.5488	0.355	3.6583		100	100	100	100		Carbohydrate	Glycolysis, gluconeogenesis, pyruvate metabolism	752	600-19-1;	1360.7	189
	587			glucose-6-phosphate (G6P)	GC/MS	31260	C00668	HMDB01401		1.25	0.39	0.67		0.0663	0.0076	0.0002	2.8287e-05	0.0103	0.0037		0.942	1.1758	0.3716	0.633		100	100	100	100		Carbohydrate	Glycolysis, gluconeogenesis, pyruvate metabolism		103192-55-8;	2042.7	387.2
	588			glucose 1-phosphate	GC/MS	15561	C00103	HMDB01586		1.41	2	3.22		0.0677	0.0077	0.0013	0.0001	0.0006	0.0005		0.5152	0.7251	1.0301	1.657		100	100	100	100		Carbohydrate	Glycolysis, gluconeogenesis, pyruvate metabolism	65533	56401-20-8;	2017	299.1
	589			glucose	GC/MS	20488	C00031	HMDB00122		0.67	0.62	0.92		0.0043	0.0007	0.0062	0.0004	0.4707	0.1013		1.0718	0.7224	0.6631	0.9844		100	100	100	100		Carbohydrate	Glycolysis, gluconeogenesis, pyruvate metabolism	79025	50-99-7;	1866.8	217.1
	592			fructose-6-phosphate	GC/MS	12021	C05345	HMDB00124		1.15	0.39	0.66		0.2288	0.0237	0.0004	3.8348e-05	0.0133	0.0044		1.0034	1.1542	0.3955	0.6649		100	100	100	100		Carbohydrate	Glycolysis, gluconeogenesis, pyruvate metabolism		103213-47-4;	1994.9	315.1
	595			Isobar: fructose 1,6-diphosphate, glucose 1,6-diphosphate, myo-inositol 1,4 or 1,3-diphosphate	LC/MS neg	36984				2.2	1.22	2.54		0.002	0.0003	0.2352	0.0116	0.0005	0.0004		0.5587	1.2266	0.6801	1.4178		100	100	100	100		Carbohydrate	Glycolysis, gluconeogenesis, pyruvate metabolism			572	339
	597			3-phosphoglycerate	GC/MS	1414	C00597	HMDB00807		0.26	0.2	0.7		8.2482e-05	2.4897e-05	3.002e-06	8.8326e-07	0.0399	0.0108		1.469	0.3813	0.2918	1.0339		100	100	100	100		Carbohydrate	Glycolysis, gluconeogenesis, pyruvate metabolism		80731-10-8;	1754	299
	603			pyruvate	GC/MS	599	C00022	HMDB00243		0.34	0.51	0.36		3.127e-05	1.2285e-05	0.0006	6.365e-05	0.0003	0.0003		1.8957	0.6408	0.9608	0.6809		100	100	100	100		Carbohydrate	Glycolysis, gluconeogenesis, pyruvate metabolism	107735	127-17-3;	1130.6	217
	610			2,3-butanediol	GC/MS	35691	C03044	HMDB03156		15.71	0.71	3.28		6.7319e-09	1.6662e-07	0.0059	0.0004	0.0001	0.0001		0.7265	11.4149	0.5175	2.3854		100	100	100	100		Carbohydrate	Glycolysis, gluconeogenesis, pyruvate metabolism		24347-58-8;	1075	116.9
	613		Nucleotide sugars, pentose metabolism	6-phosphogluconate	GC/MS	15442	C00345	HMDB01316		1.84	0.54	1.27		0.0002	5.1525e-05	0.0002	2.8427e-05	0.0656	0.017		0.6567	1.2101	0.3571	0.8344		100	100	100	100		Carbohydrate	Nucleotide sugars, pentose metabolism	91493	921-62-0;53411-70-4;	2060.4	387.2
	615			arabitol	LC/MS neg	15318				0.62	0.43	0.91		0.0028	0.0005	0.0009	8.9489e-05	0.4764	0.1018		1.3151	0.8088	0.5637	1.1937		100	100	100	100		Carbohydrate	Nucleotide sugars, pentose metabolism	94154	7643-75-6;	721	151.2
	617			threitol	GC/MS	35854	C16884	HMDB04136		3.06	0.82	1.54		1.8533e-06	1.7925e-06	0.0006	5.6967e-05	0.0062	0.0024		0.9504	2.907	0.7746	1.468		100	100	100	100		Carbohydrate	Nucleotide sugars, pentose metabolism	169019	2418-52-2;	1513	217.1
	619			sedoheptulose-7-phosphate	GC/MS	35649	C05382	HMDB01068		1.89	0.36	0.56		0.004	0.0007	0.0003	3.2249e-05	0.0086	0.0032		0.855	1.6133	0.3061	0.4786		100	100	100	100		Carbohydrate	Nucleotide sugars, pentose metabolism	616	2646-35-7;	2070	691.35
	620			gluconate	GC/MS	587	C00257	HMDB00625		1.23	0.68	0.35		0.0899	0.01	0.0105	0.0007	2.5661e-05	3.8799e-05		0.989	1.2159	0.6688	0.3433		100	100	100	100		Carbohydrate	Nucleotide sugars, pentose metabolism	10690	527-07-1;	1879.4	333
	622			ribose	GC/MS	12080	C00121	HMDB00283		0.67	0.42	0.69		0.0077	0.0011	0.0017	0.0002	0.0234	0.007		1.2669	0.8427	0.5327	0.8714		100	100	100	100		Carbohydrate	Nucleotide sugars, pentose metabolism	5311110	50-69-1;	1639.2	204
	624			ribonate	GC/MS	27731	C02994	HMDB00867		1.43	1.31	1.01		0.0005	0.0001	0.0025	0.0002	0.9058	0.1789		0.8797	1.2594	1.1518	0.886		100	100	100	100		Carbohydrate	Nucleotide sugars, pentose metabolism	5460677	5336-08-3;	1663.1	217
	625			ribose 5-phosphate	GC/MS	561	C00117	HMDB00618		1.32	0.65	0.74		0.0011	0.0002	0.0002	2.8427e-05	0.0314	0.0087		1.0051	1.3285	0.649	0.747		100	100	100	100		Carbohydrate	Nucleotide sugars, pentose metabolism	447634	18265-46-8;108321-05-7;	1928.4	315.1
	627			ribulose	GC/MS	35855	C00309	HMDB00621		0.8	0.35	0.81		0.0951	0.0105	8.5046e-05	1.2227e-05	0.2211	0.0518		1.3703	1.0896	0.4844	1.1097		100	100	100	100		Carbohydrate	Nucleotide sugars, pentose metabolism	79021	488-84-6;	1662	306.1
	629			Isobar: ribulose 5-phosphate, xylulose 5-phosphate	GC/MS	37288				1.11	0.71	0.82		0.4093	0.0396	0.0053	0.0004	0.1454	0.0359		1.0243	1.1362	0.7247	0.8377		100	100	100	100		Carbohydrate	Nucleotide sugars, pentose metabolism			1935	357.2
	630			UDP-glucose	GC/MS	32344	C00029	HMDB00286		1.28	1.11	1.16		0.0062	0.0009	0.0574	0.0031	0.2762	0.0627		0.8849	1.1348	0.9858	1.0234		100	100	100	100		Carbohydrate	Nucleotide sugars, pentose metabolism	8629	117756-22-6;	1986	243.1
	633			xylitol	GC/MS	41319	C00379	HMDB02917		0.63	0.38	2.37		0.0003	8.0118e-05	1.3438e-05	2.7871e-06	0.0015	0.0008		1.3134	0.8254	0.4938	3.1078		100	100	100	100		Carbohydrate	Nucleotide sugars, pentose metabolism	6912	87-99-0;	1677.6	217
	634			arabinose	GC/MS	575	C00216	HMDB00646		1.41	0.61	1.66		0.0044	0.0007	0.0007	6.6113e-05	0.0094	0.0034		0.9024	1.2759	0.5537	1.4996		100	100	100	100		Carbohydrate	Nucleotide sugars, pentose metabolism	66308	28697-53-2;	1631.6	217
	644		Nucleotide sugars	UDP-galactose	GC/MS	15860	C00052	HMDB00286		2.03	2.81	0.93		0.104	0.0113	0.0002	2.2208e-05	0.4817	0.1024		0.6142	1.2478	1.7266	0.5707		100	80	100	20		Carbohydrate	Nucleotide sugars	18068	2956-16-3;91183-98-1;137868-52-1;	1973	243.1
	648	Energy	Krebs cycle	citrate	GC/MS	1564	C00158	HMDB00094		0.07	0.02	0.55		1.1194e-05	6.2076e-06	1.6651e-06	6.1961e-07	0.0519	0.0136		1.4262	0.1067	0.0334	0.782		100	100	100	100		Energy	Krebs cycle	311	77-92-9;	1763.4	273.1
	650			homocitrate	LC/MS neg	39601	C01251	HMDB03518		0.69	0.19	1.14		0.0074	0.0011	2.6596e-08	4.8068e-08	0.7474	0.1503		1.6289	1.1268	0.303	1.8541		100	100	100	100		Energy	Krebs cycle	439459	3562-74-1;	568.8	205.1
	658			alpha-ketoglutarate	GC/MS	33453	C00026	HMDB00208		0.05	0.04	0.05		1.2876e-05	6.5041e-06	7.8897e-07	3.9791e-07	6.6028e-06	1.4121e-05		1.5861	0.0833	0.0581	0.072		100	40	40	20		Energy	Krebs cycle	51	305-72-6;328-50-7;22202-68-2;	1779	419.1
	659			succinate	GC/MS	1437	C00042	HMDB00254		4.71	1.35	2.39		3.9777e-08	2.3278e-07	0.0002	2.8287e-05	0.0001	0.0001		0.7375	3.4769	0.993	1.7663		100	100	100	100		Energy	Krebs cycle	1110	110-15-6;	1348	247
	663			fumarate	GC/MS	1643	C00122	HMDB00134		1.39	0.33	1.02		0.0796	0.009	0.0005	5.5837e-05	0.8163	0.1624		1.2213	1.6924	0.4082	1.242		100	100	100	100		Energy	Krebs cycle		100-17-8;	1382.1	245
	667			malate	GC/MS	1303	C00149	HMDB00156		0.54	0.4	0.68		0.0005	9.6755e-05	1.181e-05	2.4902e-06	0.0045	0.0019		1.6096	0.862	0.649	1.0953		100	100	100	100		Energy	Krebs cycle	525	6915-15-7;	1502	233
	671		Oxidative phosphorylation	phosphate	GC/MS	11438	C00009	HMDB01429		0.48	0.55	0.87		3.8994e-05	1.4193e-05	0.0001	1.5843e-05	0.2611	0.0601		1.2306	0.5929	0.679	1.0747		100	100	100	100		Energy	Oxidative phosphorylation	1061	7664-38-2 ;	1307.7	298.9
	677			linolenate [alpha or gamma; (18:3n3 or 6)]	LC/MS neg	34035	C06427	HMDB01388		1.31	2.25	2.05		0.3089	0.0312	0.018	0.0011	0.0263	0.0075		0.7228	0.9435	1.6265	1.4784		100	100	100	100		Lipid	Essential fatty acid			5450	277.3
	678			dihomo-linolenate (20:3n3 or n6)	LC/MS neg	35718	C03242	HMDB02925		3.32	5.92	7.13		0.005	0.0008	0.0011	0.0001	0.0007	0.0005		0.4858	1.6138	2.8744	3.462		100	100	100	100		Lipid	Essential fatty acid	5312529	17046-59-2 ;	5600	305.4
	698		Long chain fatty acid	myristate (14:0)	GC/MS	1365	C06424	HMDB00806		0.98	1.46	1.85		0.9898	0.0884	0.023	0.0013	0.0027	0.0014		0.9107	0.8909	1.3268	1.6878		100	100	100	100		Lipid	Long chain fatty acid	11005	544-63-8;	1789.7	285.2
	699			myristoleate (14:1n5)	LC/MS neg	32418	C08322	HMDB02000		2.25	0.8	4.18		0.0057	0.0009	0.4818	0.023	0.0005	0.0004		0.6971	1.5669	0.5606	2.9117		100	100	100	100		Lipid	Long chain fatty acid	5281119	544-64-9 ;	5338	225.3
	701			palmitate (16:0)	GC/MS	1336	C00249	HMDB00220		0.21	0.3	0.38		1.4257e-05	6.806e-06	0.0001	1.9986e-05	0.0003	0.0003		2.1916	0.4624	0.65	0.8307		100	100	100	100		Lipid	Long chain fatty acid	985	57-10-3;	1905.4	313.2
	702			palmitoleate (16:1n7)	GC/MS	1507	C08362	HMDB03229		0.39	0.51	0.67		5.1784e-05	1.6693e-05	0.0006	5.8323e-05	0.0219	0.0066		1.3148	0.5135	0.6703	0.8759		100	100	100	100		Lipid	Long chain fatty acid	445638	373-49-9;	1895.6	311.2
	704			margarate (17:0)	LC/MS neg	1121		HMDB02259		0.43	1.18	0.78		0.0129	0.0018	0.3258	0.0159	0.3979	0.0859		0.9675	0.4201	1.1424	0.7551		100	100	100	100		Lipid	Long chain fatty acid	10465	506-12-7;	5733	269.3
	705			10-heptadecenoate (17:1n7)	LC/MS neg	33971				0.8	1.93	2.03		0.6829	0.0635	0.0601	0.0032	0.0505	0.0133		0.7786	0.6191	1.5009	1.5775		100	100	100	100		Lipid	Long chain fatty acid	5312435	29743-97-3;	5558	267.3
	706			stearate (18:0)	GC/MS	1358	C01530	HMDB00827		0.22	0.32	0.45		5.4628e-05	1.7335e-05	0.0003	3.2521e-05	0.0012	0.0007		2.4243	0.5424	0.786	1.0875		100	100	100	100		Lipid	Long chain fatty acid	5281	57-11-4;	1994.6	341.3
	708			oleate (18:1n9)	GC/MS	1359	C00712	HMDB00207		0.21	0.3	0.43		4.2444e-06	3.0137e-06	3.2699e-05	5.9099e-06	0.0006	0.0004		1.8493	0.3945	0.5592	0.7968		100	100	100	100		Lipid	Long chain fatty acid	445639	112-80-1;	1984.4	339.2
	717			10-nonadecenoate (19:1n9)	LC/MS neg	33972				1.31	3.49	3.42		0.3853	0.038	0.0198	0.0012	0.0199	0.0061		0.6588	0.8622	2.3025	2.2532		100	100	100	100		Lipid	Long chain fatty acid	5312513	73033-09-7;	5775	295.4
	722			eicosenoate (20:1n9 or 11)	LC/MS neg	33587		HMDB02231		1.49	3.05	3.25		0.2082	0.0217	0.0109	0.0007	0.008	0.003		0.7632	1.1394	2.3292	2.4773		100	100	100	100		Lipid	Long chain fatty acid			5955	309.4
	724			dihomo-linoleate (20:2n6)	LC/MS neg	17805	C16525			1.61	4.76	4.22		0.1495	0.016	0.0033	0.0003	0.0035	0.0016		0.629	1.0143	2.991	2.6517		100	100	100	100		Lipid	Long chain fatty acid	6439848	2091-39-6;	5722	307.3
	761		Fatty acid, monohydroxy	3-hydroxypropanoate	GC/MS	42103	C01013	HMDB00700		0.36	2.38	0.94		0.0009	0.0002	0.0011	0.0001	0.7813	0.156		1.2468	0.4535	2.9734	1.167		100	100	100	100		Lipid	Fatty acid, monohydroxy	5459847	503-66-2;	1187.1	177.1
	762			4-hydroxybutyrate (GHB)	GC/MS	34585	C00989	HMDB00710		2.64	0.99	4.03		8.9382e-05	2.6654e-05	0.8515	0.0395	0.0001	0.0001		0.9153	2.4189	0.907	3.693		100	100	100	100		Lipid	Fatty acid, monohydroxy	10413	502-85-2;	1277	233.1
	786		Fatty acid, dicarboxylate	2-hydroxyglutarate	GC/MS	37253	C02630	HMDB00606		2.97	0.03	0.47		6.4856e-07	8.9181e-07	2.6491e-06	7.9986e-07	0.0247	0.0071		1.1611	3.4512	0.0369	0.5417		100	100	80	100		Lipid	Fatty acid, dicarboxylate	43	40951-21-1;	1576	247
	810		Fatty acid, amino	6-aminocaproate	LC/MS pos	20715	C02378	HMDB01901		1	1	1									1	1	1	1		0	0	0	0		Lipid	Fatty acid, amino	517030;564	60-32-2;	1282	132.1
	888		Fatty acid metabolism (also BCAA metabolism)	propionylcarnitine	LC/MS pos	32452	C03017	HMDB00824		1.32	0.41	0.61		0.0537	0.0063	8.4083e-05	1.2227e-05	0.0143	0.0047		1.082	1.4272	0.4443	0.6605		100	100	100	100		Lipid	Fatty acid metabolism (also BCAA metabolism)	107738	17298-37-2 ;	1589	218.2
	899		Carnitine metabolism	carnitine	LC/MS pos	15500	C00318			0.73	0.81	1.51		0.0118	0.0016	0.1091	0.0057	0.0115	0.0039		1.0731	0.7834	0.871	1.6165		100	100	100	100		Lipid	Carnitine metabolism	10917	461-05-2;	702	162.2
	901			acetylcarnitine	LC/MS pos	32198	C02571	HMDB00201		1.84	1.72	2.9		4.8907e-06	3.1855e-06	2.8136e-05	5.1589e-06	0.0003	0.0003		0.6054	1.1149	1.0428	1.7546		100	100	100	100		Lipid	Carnitine metabolism	7045767	5080-50-2;	1203	204.2
	954		Glycerolipid metabolism	choline phosphate	LC/MS pos	34396	C00588			0.29	0.32	0.52		5.0997e-05	1.6693e-05	8.2964e-05	1.2205e-05	0.0083	0.0031		2.2543	0.6515	0.7284	1.1746		100	100	100	100		Lipid	Glycerolipid metabolism	135437	72556-74-2;	695	184.1
	955			ethanolamine	GC/MS	1497	C00189	HMDB00149		2.26	1.78	2.53		0.0072	0.0011	0.0256	0.0015	0.0041	0.0017		0.6401	1.4492	1.1377	1.6177		100	100	100	100		Lipid	Glycerolipid metabolism		141-43-5;	1304	174.1
	957			glycerophosphoethanolamine	GC/MS	37455	C01233	HMDB00114		0.44	0.21	0.51		0.0004	8.6884e-05	3.6692e-08	5.8027e-08	0.0004	0.0003		1.4732	0.6494	0.3039	0.7464		100	100	100	100		Lipid	Glycerolipid metabolism	123874	33049-08-0;	1906	357.1
	959			glycerol	GC/MS	15122	C00116	HMDB00131		1.28	0.83	15.11		0.0519	0.0062	0.1744	0.0089	6.7374e-08	7.1308e-07		0.976	1.2499	0.8135	14.7492		100	100	100	100		Lipid	Glycerolipid metabolism	753	56-81-5;	1311	205
	961			glycerol 3-phosphate (G3P)	GC/MS	15365	C00093	HMDB00126		0.64	0.7	2.68		0.0016	0.0003	0.0025	0.0002	6.9603e-06	1.4167e-05		1.1333	0.7199	0.7882	3.0384		100	100	100	100		Lipid	Glycerolipid metabolism	754	29849-82-9;	1719.7	357.1
	962			glycerophosphorylcholine (GPC)	LC/MS pos	15990	C00670	HMDB00086		0.16	0.22	0.28		2.0071e-06	1.7925e-06	9.016e-06	1.9334e-06	0.0005	0.0004		2.4014	0.3818	0.5324	0.6834		100	100	100	100		Lipid	Glycerolipid metabolism	657272	28319-77-9;	694	258.1
	971		Inositol metabolism	myo-inositol	GC/MS	19934	C00137	HMDB00211		4.26	3.88	1.15		5.6429e-08	2.3278e-07	5.8568e-08	7.7871e-08	0.3049	0.0681		0.8209	3.5002	3.1852	0.94		100	100	100	100		Lipid	Inositol metabolism		87-89-8;	1924.9	217
	974			inositol 1-phosphate (I1P)	GC/MS	1481	C04006	HMDB00213		0.72	0.77	0.7		0.0226	0.0029	0.0396	0.0022	0.0241	0.007		1.1642	0.8393	0.8934	0.8113		100	100	100	100		Lipid	Inositol metabolism		106032-59-1;	2057.8	318.1
	984		Ketone bodies	3-hydroxybutyrate (BHBA)	GC/MS	542	C01089	HMDB00357		1.19	1.86	1.17		0.0995	0.0109	0.0009	8.6396e-05	0.1803	0.0432		0.7332	0.8734	1.3667	0.8603		100	100	100	100		Lipid	Ketone bodies	441	625-72-9;	1203.5	116.9
	986			1,2-propanediol	GC/MS	38002	C00583	HMDB01881		0.43	0.44	1.01		0.0008	0.0002	0.0179	0.0011	0.9731	0.19		1.1613	0.4966	0.5149	1.173		100	100	100	100		Lipid	Ketone bodies		57-55-6;	1041	117
	990		Lysolipid	1-palmitoylglycerophosphoethanolamine	LC/MS neg	35631		HMDB11503		2.47	3.03	4.02		0.0166	0.0022	0.008	0.0005	0.0032	0.0015		0.4639	1.1458	1.4077	1.8631		100	100	100	100		Lipid	Lysolipid	9547069		5940	452.3
	991			2-palmitoylglycerophosphoethanolamine*	LC/MS neg	35688				2.87	3.11	4.35		0.0215	0.0028	0.0046	0.0003	0.0013	0.0007		0.4486	1.2889	1.3968	1.9498		100	100	100	100		Lipid	Lysolipid			5790	452.3
	992			1-palmitoleoylglycerophosphoethanolamine*	LC/MS neg	34565				11.62	6.06	11.71		0.0005	9.9625e-05	0.0027	0.0002	0.0007	0.0005		0.1887	2.1927	1.144	2.2102		100	100	100	100		Lipid	Lysolipid			5661	450.4
	993			2-palmitoleoylglycerophosphoethanolamine*	LC/MS neg	36619				8.39	2.51	5.54		0.0019	0.0003	0.031	0.0017	0.0048	0.002		0.3392	2.8458	0.8497	1.8779		80	100	100	100		Lipid	Lysolipid			5611	450.3
	994			1-heptadecanoylglycerophosphoethanolamine*	LC/MS neg	37419				1.4	3.88	2.39		0.4146	0.0399	0.0037	0.0003	0.0237	0.007		0.4832	0.6768	1.8752	1.1561		80	100	100	100		Lipid	Lysolipid			6029	466.3
	995			1-stearoylglycerophosphoethanolamine	LC/MS neg	34416		HMDB11130		1.12	2.44	2.69		0.656	0.0613	0.0254	0.0015	0.018	0.0057		0.7902	0.8862	1.9275	2.1219		100	100	100	100		Lipid	Lysolipid	9547068	69747-55-3;	6200	480.4
	996			1-oleoylglycerophosphoethanolamine	LC/MS neg	35628		HMDB11506		5.91	4.01	6.08		0.0024	0.0004	0.0087	0.0006	0.0026	0.0013		0.2763	1.6331	1.108	1.6799		100	100	100	100		Lipid	Lysolipid	9547071	89576-29-4;	5928	478.3
	997			2-oleoylglycerophosphoethanolamine*	LC/MS neg	35687				5.22	2.28	3.13		0.0058	0.0009	0.0445	0.0024	0.0195	0.006		0.4454	2.3246	1.0157	1.3937		100	100	100	100		Lipid	Lysolipid			5848	478.3
	998			1-linoleoylglycerophosphoethanolamine*	LC/MS neg	32635		HMDB11507		11.34	9.12	10.91		0.0004	8.6382e-05	0.0012	0.0001	0.0004	0.0003		0.1383	1.5685	1.2617	1.5095		100	100	100	100		Lipid	Lysolipid			5725	476.3
	999			2-linoleoylglycerophosphoethanolamine*	LC/MS neg	36593				6.67	5	4.96		0.0048	0.0008	0.01	0.0006	0.0094	0.0034		0.2454	1.6363	1.2276	1.2177		100	100	100	100		Lipid	Lysolipid			5650	476.4
	1007			1-myristoylglycerophosphocholine	LC/MS pos	35626		HMDB10379		2.5	6.4	2.92		0.0802	0.0091	0.0037	0.0003	0.0149	0.0048		0.5	1.2499	3.2011	1.4613		60	100	100	100		Lipid	Lysolipid	460604	20559-16-4;	5481	468.3
	1010			1-palmitoylglycerophosphocholine	LC/MS pos	33955				2.15	4.7	1.88		0.1421	0.0154	0.0071	0.0005	0.079	0.0204		0.6729	1.4494	3.1634	1.2682		100	100	100	100		Lipid	Lysolipid	86554	17364-16-8;	5671	496.4
	1012			1-palmitoleoylglycerophosphocholine*	LC/MS pos	33230				7.68	8.74	3.56		0.004	0.0007	0.0023	0.0002	0.0183	0.0057		0.4215	3.2384	3.6837	1.5022		100	100	100	100		Lipid	Lysolipid			5524	494.3
	1013			2-palmitoleoylglycerophosphocholine*	LC/MS pos	35819				11.15	7.6	4.49		0.0016	0.0003	0.0066	0.0005	0.0023	0.0012		0.336	3.7451	2.5532	1.5089		60	100	100	100		Lipid	Lysolipid			5482	494.3
	1014			1-heptadecanoylglycerophosphocholine	LC/MS pos	33957		HMDB12108		1.74	9.96	1.36		0.3784	0.0375	0.004	0.0003	0.5789	0.1201		0.3641	0.6328	3.6282	0.4935		20	100	100	40		Lipid	Lysolipid		50930-23-9;	5750	510.4
	1015			1-stearoylglycerophosphocholine	LC/MS pos	33961				0.9	3.88	1.19		0.8719	0.0788	0.0384	0.0021	0.3579	0.0789		0.8975	0.8102	3.4832	1.0647		100	100	100	100		Lipid	Lysolipid	497299	19420-57-6;	5844	524.4
	1017			1-oleoylglycerophosphocholine	LC/MS pos	33960				4.41	5.71	2.44		0.0204	0.0026	0.0082	0.0006	0.0458	0.0122		0.5806	2.5576	3.3138	1.4169		100	100	100	100		Lipid	Lysolipid	16081932	19420-56-5;	5700	522.4
	1018			2-oleoylglycerophosphocholine*	LC/MS pos	35254				6.46	5.4	3.83		0.0064	0.001	0.0111	0.0007	0.0135	0.0045		0.4042	2.6119	2.1822	1.5464		100	100	100	100		Lipid	Lysolipid			5640	522.4
	1019			1-linoleoylglycerophosphocholine	LC/MS pos	34419	C04100			5.84	10.57	2.54		0.0117	0.0016	0.002	0.0002	0.0489	0.0129		0.4862	2.8416	5.1372	1.2359		100	100	100	100		Lipid	Lysolipid	11988421		5574	520.4
	1020			2-linoleoylglycerophosphocholine*	LC/MS pos	35257				7.19	10.7	3.55		0.0054	0.0008	0.0021	0.0002	0.0206	0.0063		0.371	2.6661	3.9692	1.3182		100	100	100	100		Lipid	Lysolipid			5544	520.4
	1022			1-eicosadienoylglycerophosphocholine*	LC/MS pos	33871				2.72	9.82	2.46		0.1721	0.0181	0.0037	0.0003	0.0264	0.0075		0.4226	1.1477	4.1505	1.0375		20	100	100	100		Lipid	Lysolipid			5696	548.3
	1032			1-palmitoylglycerophosphoinositol*	LC/MS neg	35305				0.3	0.8	0.54		0.0045	0.0007	0.4483	0.0216	0.0432	0.0116		1.2596	0.3804	1.0043	0.6764		100	100	100	100		Lipid	Lysolipid			5573	571.3
	1033			1-palmitoleoylglycerophosphoinositol*	LC/MS neg	36618				1.22	1.97	2.07		0.6212	0.0582	0.0083	0.0006	0.006	0.0023		0.8444	1.0343	1.6643	1.7515		100	100	100	100		Lipid	Lysolipid			5442	569.3
	1035			1-stearoylglycerophosphoinositol	LC/MS neg	19324				0.15	0.64	0.31		0.0018	0.0003	0.1384	0.0071	0.0029	0.0014		1.7779	0.2578	1.14	0.5488		100	100	100	100		Lipid	Lysolipid		796963-93-4;	5800	599.4
	1037			1-oleoylglycerophosphoinositol*	LC/MS neg	36602				1.35	2.05	2.6		0.35	0.0351	0.0215	0.0013	0.0073	0.0028		0.7871	1.0652	1.6161	2.047		100	100	100	100		Lipid	Lysolipid			5577	597.4
	1038			1-linoleoylglycerophosphoinositol*	LC/MS neg	36594				1.36	3.41	2.71		0.3959	0.0389	0.0026	0.0002	0.0053	0.0021		0.829	1.1273	2.8303	2.2494		100	100	100	100		Lipid	Lysolipid			5487	595.3
	1042			2-oleoylglycerophosphoinositol*	LC/MS neg	37232				2.48	3.3	3.34		0.0358	0.0044	0.0127	0.0008	0.0118	0.004		0.6073	1.5037	2.0062	2.0305		100	100	100	100		Lipid	Lysolipid			5571	597.5
	1043			1-oleoylglycerophosphoserine	LC/MS neg	19260				3.22	1.44	2.8		0.0108	0.0015	0.161	0.0082	0.0158	0.0051		0.5851	1.8861	0.8447	1.6387		100	100	100	100		Lipid	Lysolipid	9547099		5690	522.3
	1044			2-oleoylglycerophosphoserine*	LC/MS neg	37948				4.24	1.94	2.64		0.0004	8.7627e-05	0.0123	0.0008	0.0023	0.0012		0.4773	2.0255	0.9246	1.2604		60	100	100	100		Lipid	Lysolipid			5577	522.3
	1051		Monoacylglycerol	1-palmitoylglycerol (1-monopalmitin)	GC/MS	21127				0.08	0.23	0.22		1.4616e-07	3.0371e-07	5.2609e-06	1.3429e-06	8.4887e-06	1.6638e-05		3.924	0.3127	0.8901	0.8825		100	100	100	100		Lipid	Monoacylglycerol	14900	542-44-9;	2119.5	371.3
	1057			1-linoleoylglycerol (1-monolinolein)	LC/MS neg	27447				2.86	3.79	5.03		0.0167	0.0022	0.0073	0.0005	0.0036	0.0016		0.3758	1.0759	1.4228	1.8921		80	100	100	100		Lipid	Monoacylglycerol	5283469	2277-28-3;	6226	279.2
	1095		Mevalonate metabolism	3-hydroxy-3-methylglutaryl CoA	LC/MS neg	1760	C00356	HMDB01375		0.95	0.75	0.74		0.3619	0.036	0.0026	0.0002	0.0103	0.0037		0.9924	0.9419	0.7476	0.7362		100	100	100	100		Lipid	Mevalonate metabolism	84	103476-21-7;	1620	910.1
	1143		Sterol/Steroid	lanosterol	GC/MS	1128	C01724	HMDB01251		0.26	0.02	0.25		4.6986e-06	3.1432e-06	7.5725e-07	3.9791e-07	0.0028	0.0014		3.373	0.8871	0.0714	0.8326		100	100	100	100		Lipid	Sterol/Steroid	246983	79-63-0;	2388	393.3
	1145			ergosterol	GC/MS	27553	C01694	HMDB00878		0.26	0.32	0.44		3.1478e-06	2.5133e-06	1.6128e-06	6.1961e-07	0.0035	0.0016		1.6917	0.4365	0.5406	0.7374		100	100	100	100		Lipid	Sterol/Steroid	444679	57-87-4;	2346.1	363.3
	1187	Nucleotide	Purine metabolism, (hypo)xanthine/inosine containing	xanthine	GC/MS	3147	C00385	HMDB00292		2.15	0.51	0.85		4.4164e-06	3.0364e-06	0.0004	3.8079e-05	0.2701	0.0619		1.0989	2.3642	0.5553	0.9395		100	100	100	100		Nucleotide	Purine metabolism, (hypo)xanthine/inosine containing	1188	69-89-6;	1889.9	353
	1190			hypoxanthine	GC/MS	3127	C00262	HMDB00157		5.83	0.68	3		2.7721e-05	1.1067e-05	0.0323	0.0018	0.0017	0.0009		0.9758	5.6845	0.6599	2.932		100	100	100	100		Nucleotide	Purine metabolism, (hypo)xanthine/inosine containing	790	68-94-0;	1759.2	265
	1192			inosine	LC/MS neg	1123	C00294	HMDB00195		0.73	0.3	0.58		0.7378	0.0676	0.0283	0.0016	0.3051	0.0681		1.4899	1.0815	0.4518	0.8706		100	100	100	100		Nucleotide	Purine metabolism, (hypo)xanthine/inosine containing		58-63-9;	1600	267.2
	1198		Purine metabolism, adenine containing	adenine	GC/MS	554	C00147	HMDB00034		0.98	1.24	1.32		0.7312	0.0673	0.0152	0.0009	0.0105	0.0037		0.9271	0.9054	1.1493	1.2257		100	100	100	100		Nucleotide	Purine metabolism, adenine containing	190	73-24-5;	1804.2	264
	1199			adenosine	LC/MS pos	555	C00212	HMDB00050		0.09	0.46	0.41		1.1328e-05	6.2076e-06	0.0095	0.0006	0.0041	0.0018		1.9391	0.183	0.8969	0.7939		100	100	100	100		Nucleotide	Purine metabolism, adenine containing	60961	58-61-7;	1650	268.1
	1203			2'-deoxyadenosine	LC/MS pos	1553	C00559	HMDB00101		0.31	0.56	1.17		4.4714e-05	1.5371e-05	0.0029	0.0002	0.3575	0.0789		1.105	0.3408	0.623	1.2952		100	100	100	100		Nucleotide	Purine metabolism, adenine containing	13730	16373-93-6;	1632	252.1
	1206			adenosine 2'-monophosphate (2'-AMP)	LC/MS pos	36815	C00946	HMDB11617		1.14	0.08	0.32		0.0582	0.0068	4.8746e-09	1.7912e-08	0.0002	0.0002		3.071	3.5099	0.2512	0.9968		100	100	100	100		Nucleotide	Purine metabolism, adenine containing		130-49-4;	1625	348.1
	1208			adenosine 5'-monophosphate (AMP)	LC/MS pos	32342	C00020	HMDB00045		0.46	0.79	1		0.0001	3.8659e-05	0.0811	0.0043	0.9964	0.1928		1.1237	0.5173	0.8892	1.1271		100	100	100	100		Nucleotide	Purine metabolism, adenine containing	15938965	149022-20-8;	1210	348.1
	1210			adenosine 5'-diphosphate (ADP)	LC/MS neg	3108	C00008	HMDB01341		0.94	0.15	0.72		0.5842	0.0553	0.0811	0.0043	0.9484	0.1866		0.8196	0.7698	0.1215	0.5866		100	100	80	100		Nucleotide	Purine metabolism, adenine containing	6022	20398-34-9;	800	426.1
	1216			adenylosuccinate	LC/MS neg	18360	C03794	HMDB00536		1.22	0.69	1.93		0.0406	0.0049	0.0117	0.0007	3.3763e-06	8.5083e-06		0.8305	1.0103	0.5716	1.6037		100	100	100	100		Nucleotide	Purine metabolism, adenine containing	195	19046-78-7;	569	462.1
	1219.1			2'-O-methyladenosine	LC/MS pos	42607				1.85	0.19	0.44		0.001	0.0002	4.7183e-06	1.2701e-06	0.0236	0.007		1.2898	2.3894	0.2459	0.5661		100	100	100	100		Nucleotide	Purine metabolism, adenine containing	102213	2140-79-6;	1876	282.1
	1220		Purine metabolism, guanine containing	guanine	GC/MS	418	C00242	HMDB00132		1.48	0.71	0.67		0.0015	0.0003	0.0032	0.0003	0.0084	0.0031		1.3229	1.9593	0.9329	0.8882		100	100	100	100		Nucleotide	Purine metabolism, guanine containing	764	73-40-5;	1942.3	352.1
	1224			guanosine	LC/MS neg	1573	C00387	HMDB00133		1.48	0.32	0.56		0.0091	0.0013	1.8509e-05	3.659e-06	0.0113	0.0039		1.158	1.7142	0.3669	0.6427		100	100	100	100		Nucleotide	Purine metabolism, guanine containing	6802	118-00-3;	1675	282.1
	1227			guanosine 5'- monophosphate (5'-GMP)	LC/MS pos	2849	C00144	HMDB01397		0.08	0.14	1.02		3.6241e-05	1.3591e-05	0.0003	3.8079e-05	0.8946	0.1773		1.2377	0.1006	0.1754	1.2573		100	100	100	100		Nucleotide	Purine metabolism, guanine containing	761	5550-12-9;	1300	364
	1236			N1-methylguanosine	LC/MS pos	31609		HMDB01563		0.91	0.38	0.61		0.4021	0.0392	1.9572e-05	3.8094e-06	0.0381	0.0104		1.1329	1.0326	0.4336	0.6885		100	100	100	100		Nucleotide	Purine metabolism, guanine containing	96373	2140-65-0;	1850	298.1
	1238			2'-O-methylguanosine	LC/MS pos	36811	C04545			1.48	0.1	0.44		0.0015	0.0003	5.9312e-05	9.7454e-06	0.0186	0.0058		1.0967	1.6284	0.1144	0.4797		100	100	100	100		Nucleotide	Purine metabolism, guanine containing		2140-71-8;	1926	298
	1239			N2,N2-dimethylguanosine	LC/MS pos	35137		HMDB04824		1.08	0.55	0.72		0.5414	0.0515	0.0002	2.5968e-05	0.0308	0.0087		1.1744	1.2691	0.6465	0.8487		100	100	100	100		Nucleotide	Purine metabolism, guanine containing	92919	2140-67-2;	2157	312.1
	1242			N6-carbamoylthreonyladenosine	LC/MS pos	35157				1.12	0.31	0.5		0.2978	0.0302	2.0159e-05	3.8644e-06	0.0029	0.0014		0.9733	1.0912	0.3007	0.4865		100	100	100	100		Nucleotide	Purine metabolism, guanine containing		24719-82-2;	2656	413
	1248		Purine metabolism, urate metabolism	allantoin	GC/MS	1107	C02350	HMDB00462		0.99	1.86	2.15		0.8109	0.0738	0.0051	0.0004	0.0019	0.001		0.8429	0.8334	1.568	1.8129		100	100	100	100		Nucleotide	Purine metabolism, urate metabolism	204	97-59-6;	1809.8	518.3
	1267		Pyrimidine metabolism, orotate containing	orotate	GC/MS	1505	C00295	HMDB00226		4.56	0.35	1.02		7.5218e-05	2.3272e-05	0.0003	3.8071e-05	0.9985	0.1928		1.598	7.2825	0.5614	1.6354		100	100	100	100		Nucleotide	Pyrimidine metabolism, orotate containing	967	50887-69-9;	1709.6	254.1
	1271		Pyrimidine metabolism, thymine containing	thymine	GC/MS	604	C00178	HMDB00262		1.33	0.63	1.2		0.091	0.0101	0.0308	0.0017	0.2286	0.0533		0.8987	1.194	0.568	1.0812		100	100	100	100		Nucleotide	Pyrimidine metabolism, thymine containing	1135	65-71-4;	1429.1	255
	1277		Pyrimidine metabolism, uracil containing	uracil	GC/MS	605	C00106	HMDB00300		1.74	0.52	1.27		0.0099	0.0014	0.0069	0.0005	0.2905	0.0654		0.9611	1.6677	0.4951	1.2161		100	100	100	100		Nucleotide	Pyrimidine metabolism, uracil containing	1174	66-22-8;	1370.4	241
	1279			uridine	LC/MS neg	606	C00299	HMDB00296		1.42	0.21	0.73		0.0168	0.0022	6.3475e-05	1.0172e-05	0.1879	0.0446		1.091	1.547	0.2265	0.7926		100	100	100	100		Nucleotide	Pyrimidine metabolism, uracil containing	6029	58-96-8;	1430	243.1
	1280			pseudouridine	LC/MS neg	33442	C02067	HMDB00767		0.82	0.48	0.82		0.0428	0.0051	4.984e-05	8.521e-06	0.1306	0.0327		1.1367	0.9352	0.5489	0.9308		100	100	100	100		Nucleotide	Pyrimidine metabolism, uracil containing		1445-07-4;	1104	243.1
	1281			2'-deoxyuridine	LC/MS neg	1412	C00526	HMDB00012		0.21	0.24	0.3		2.9353e-08	2.3278e-07	3.4902e-06	9.8126e-07	7.8245e-05	9.4107e-05		1.9513	0.4005	0.4747	0.5869		100	100	100	100		Nucleotide	Pyrimidine metabolism, uracil containing	13712	951-78-0;	1608	227.1
	1287			uridine monophosphate (5' or 3')	LC/MS neg	39892		HMDB00288		0.18	0.38	0.62		0.0043	0.0007	0.0534	0.0029	0.3793	0.0825		1.8523	0.3339	0.6977	1.1458		100	100	100	100		Nucleotide	Pyrimidine metabolism, uracil containing		58-97-9;	635	323.1
	1294		Purine and pyrimidine metabolism	methylphosphate	GC/MS	37070				1.35	0.98	1.9		0.1435	0.0154	0.793	0.0369	0.022	0.0066		0.8389	1.1289	0.8185	1.5955		100	100	100	100		Nucleotide	Purine and pyrimidine metabolism	13130	7023-27-0;	1221	240.9
	1303	Cofactors and vitamins	Ascorbate and aldarate metabolism	arabonate	GC/MS	37516		HMDB00539		2.44	1.91	1.46		3.8378e-06	2.8785e-06	3.5116e-05	6.2575e-06	0.006	0.0023		0.695	1.6978	1.3246	1.0129		100	100	100	100		Cofactors and vitamins	Ascorbate and aldarate metabolism	122045	7643-75-7;	1736	292.1
	1305.1		Biotin metabolism	biocytin	LC/MS pos	42971				3.19	3.48	5.81		0.0006	0.0001	0.0007	7.1092e-05	0.0001	0.0001		0.2807	0.8958	0.9768	1.631		60	100	100	100		Cofactors and vitamins	Biotin metabolism	7098660;83814	576-19-2;	2278	373.3
	1322		Hemoglobin and porphyrin metabolism	5-aminolevulinate	LC/MS pos	2290	C00430	HMDB01149		1.15	0.42	4.36		0.2587	0.0263	0.0003	3.2762e-05	6.0922e-05	7.8633e-05		0.7102	0.8181	0.2978	3.1		100	100	100	100		Cofactors and vitamins	Hemoglobin and porphyrin metabolism	137;7048523	5451-09-2;	711	132
	1324		Nicotinate and nicotinamide metabolism	nicotinamide	GC/MS	31480	C00153	HMDB01406		1.76	1.05	1.35		0.0005	0.0001	0.6516	0.0305	0.0128	0.0043		0.8823	1.552	0.9306	1.1926		100	100	100	100		Cofactors and vitamins	Nicotinate and nicotinamide metabolism	936	98-92-0;	1493.7	151
	1326			nicotinamide ribonucleotide (NMN)	LC/MS pos	22152	C00455	HMDB00229		0.54	0.36	0.51		0.0081	0.0012	0.0004	4.5364e-05	0.0114	0.0039		1.5755	0.8571	0.5613	0.8032		100	100	100	100		Cofactors and vitamins	Nicotinate and nicotinamide metabolism	14180	1094-61-7;	886	335.1
	1327			nicotinamide adenine dinucleotide (NAD+)	LC/MS neg	5278	C00003	HMDB00902		0.98	1.15	1.57		0.6988	0.0648	0.051	0.0028	0.0031	0.0015		0.9124	0.8975	1.0513	1.4309		100	100	100	100		Cofactors and vitamins	Nicotinate and nicotinamide metabolism	10897651;5892;5288979	53-84-9;	1411	661.8
	1328			nicotinamide adenine dinucleotide reduced (NADH)	LC/MS neg	31475	C00004	HMDB01487		0.33	14.76	3.81		0.0454	0.0054	0.0004	4.659e-05	0.014	0.0046		0.4849	0.1599	7.1571	1.8467		80	60	100	100		Cofactors and vitamins	Nicotinate and nicotinamide metabolism	439153	58-68-4 ;606-68-8;	1554	664.1
	1334			nicotinamide riboside*	LC/MS pos	33013	C03150	HMDB00855		1.11	0.28	0.42		0.3978	0.0389	0.0079	0.0005	0.0303	0.0086		1.1804	1.3128	0.3261	0.495		100	100	100	100		Cofactors and vitamins	Nicotinate and nicotinamide metabolism		1341-23-7;	955	255.1
	1335			adenosine 5'diphosphoribose	LC/MS neg	558	C00301	HMDB01178		2.14	1.29	2.51		0.0074	0.0011	0.0345	0.0019	0.0001	0.0001		0.4635	0.9914	0.5969	1.1613		20	100	100	100		Cofactors and vitamins	Nicotinate and nicotinamide metabolism	4475880	68414-18-6;	964	558.1
	1338			nicotinate	GC/MS	1504	C00253	HMDB01488		2.06	0.64	0.9		0.001	0.0002	0.02	0.0012	0.4918	0.1041		1.1268	2.3195	0.7244	1.0143		100	100	100	100		Cofactors and vitamins	Nicotinate and nicotinamide metabolism	938	59-67-6;	1334.1	180
	1341			nicotinate ribonucleoside*	LC/MS pos	33471	C05841	HMDB06809		2.03	0.16	0.16		0.0012	0.0002	0.002	0.0002	0.0012	0.0007		0.9317	1.8899	0.1451	0.1513		100	100	100	100		Cofactors and vitamins	Nicotinate and nicotinamide metabolism	161233	2625-49-2;	1105	256
	1347		Pantothenate and CoA metabolism	pantothenate	LC/MS pos	1508	C00864	HMDB00210		0.5	1.52	0.63		7.9324e-07	1.0334e-06	1.7601e-05	3.5916e-06	0.0003	0.0003		1.0259	0.5102	1.5641	0.6445		100	100	100	100		Cofactors and vitamins	Pantothenate and CoA metabolism	6613	137-08-6;	2218	220.1
	1349			phosphopantetheine	LC/MS pos	15504	C01134	HMDB01416		0.46	1.54	0.51		0.0118	0.0016	0.0304	0.0017	0.0111	0.0038		1.1253	0.5159	1.7359	0.5731		100	100	100	100		Cofactors and vitamins	Pantothenate and CoA metabolism	115254	NA;	2323	359.1
	1350			coenzyme A	LC/MS neg	2936	C00010	HMDB01423		1.11	1.37	0.87		0.246	0.0253	0.0126	0.0008	0.2835	0.0641		0.8322	0.9265	1.1418	0.7245		100	100	100	100		Cofactors and vitamins	Pantothenate and CoA metabolism	317	85-61-0;18439-24-2;	1600	766.1
	1351			3'-dephosphocoenzyme A	LC/MS neg	18289	C00882	HMDB01373		0.9	1.3	0.6		0.4051	0.0393	0.0378	0.0021	0.004	0.0017		1.0631	0.9519	1.3796	0.6373		100	100	100	100		Cofactors and vitamins	Pantothenate and CoA metabolism	444485	3633-59-8;	2010	686.2
	1352			acetyl CoA	LC/MS neg	32484	C00024	HMDB01206		9.71	4.99	6.92		4.0968e-05	1.4696e-05	0.0019	0.0002	0.0163	0.0052		0.1122	1.0899	0.5595	0.7761		20	100	100	80		Cofactors and vitamins	Pantothenate and CoA metabolism	444493	102029-73-2;	1900	808.1
	1363			2,3-dihydroxyisovalerate	GC/MS	38276	C04039			0.62	0.22	0.77		0.0001	3.3434e-05	6.2289e-08	7.7871e-08	0.1764	0.0427		1.3428	0.8294	0.2915	1.0405		100	100	100	100		Cofactors and vitamins	Pantothenate and CoA metabolism	677	1756-18-9;	1422	131
	1365		Riboflavin metabolism	flavin adenine dinucleotide (FAD)	LC/MS neg	2134	C00016	HMDB01248		0.43	0.65	0.65		4.8769e-07	7.1005e-07	0.0002	2.8287e-05	0.0002	0.0002		1.1178	0.4861	0.7281	0.7248		100	100	100	100		Cofactors and vitamins	Riboflavin metabolism	643975	146-14-5;84366-81-4;	2413	784.1
	1366			riboflavin (Vitamin B2)	LC/MS pos	1827	C00255	HMDB00244		0.78	0.2	0.41		0.0593	0.0069	5.3707e-07	3.7749e-07	0.0029	0.0014		1.3866	1.0802	0.2746	0.5621		100	100	100	100		Cofactors and vitamins	Riboflavin metabolism	493570	83-88-5;	3111	377.2
	1368		Thiamine metabolism	thiamin (Vitamin B1)	LC/MS neg	5341	C00378			4.88	5.31	8		8.0869e-06	4.6549e-06	8.0563e-06	1.7882e-06	3.7081e-07	1.7475e-06		0.2412	1.1777	1.2818	1.9305		100	100	100	100		Cofactors and vitamins	Thiamine metabolism		59-43-8;	1699	263.1
	1370			thiamin diphosphate	LC/MS neg	35670	C00068	HMDB01372		1.89	3.03	5.12		0.0009	0.0002	2.6479e-05	4.9266e-06	4.1703e-06	1.0031e-05		0.5156	0.972	1.5603	2.638		100	100	100	100		Cofactors and vitamins	Thiamine metabolism	9068	154-87-0;	1295	422.9
	1371			5-(2-Hydroxyethyl)-4-methylthiazole	GC/MS	27673	C04294			1.61	1.45	2.2		0.0036	0.0006	0.0281	0.0016	7.1783e-05	8.9867e-05		0.6415	1.0348	0.9293	1.4086		0	100	100	100		Cofactors and vitamins	Thiamine metabolism	1136	137-00-8;	1403.9	215
	1417	Xenobiotics	Benzoate metabolism	p-aminobenzoate (PABA)	LC/MS pos	596	C00568	HMDB01392		2.41	0.61	1.6		2.2224e-05	9.8225e-06	0.0219	0.0013	0.0349	0.0096		0.8252	1.987	0.5037	1.3235		100	100	100	100		Xenobiotics	Benzoate metabolism	7057990;978	150-13-0;	2120	138.1
	1430		Chemical	glycolate (hydroxyacetate)	GC/MS	15737	C00160	HMDB00115		0.21	0.14	0.38		2.5108e-05	1.0745e-05	6.0944e-06	1.4548e-06	0.0004	0.0003		2.1705	0.4602	0.3133	0.8344		100	100	100	100		Xenobiotics	Chemical	3698251;757	79-14-1;	1119	177
	1460			2-pyrrolidinone	GC/MS	31675		HMDB02039		2.41	2.41	0.73		0.0073	0.0011	0.0066	0.0005	0.3156	0.0702		1.164	2.8095	2.8057	0.8537		100	100	100	100		Xenobiotics	Chemical	12025	616-45-5 ;	1190.9	142
	1518.13			3-aminobutyrate	GC/MS	42564				2.54	2.65	3.09		2.6399e-05	1.0828e-05	9.8777e-08	1.0414e-07	5.4234e-05	7.3591e-05		0.4269	1.0858	1.133	1.318		100	100	100	100		Xenobiotics	Chemical	10932	541-48-0;	1252	116.1
	1593.1		Drug	6-oxopiperidine-2-carboxylic acid	GC/MS	43231				4	2.08	3.62		0.0003	6.4301e-05	0.0028	0.0002	0.0001	0.0001		0.4699	1.8786	0.9792	1.7032		100	100	100	100		Xenobiotics	Drug	3014237	34622-39-4;	1529.7	170.1
	1680		Food component/Plant	shikimate	GC/MS	15144	C00493	HMDB03070		10.15	1	1		5.204e-06	3.3027e-06						0.1745	1.7718	0.1745	0.1745		0	100	0	0		Xenobiotics	Food component/Plant	8742	138-59-0;	1758.1	204
	1691.2			tyrosol	GC/MS	41515	C06044	HMDB04284		3.54	0.11	0.64		2.7995e-06	2.3097e-06	7.0046e-07	3.9791e-07	0.0229	0.0069		1.2009	4.2494	0.1308	0.7719		100	100	100	100		Xenobiotics	Food component/Plant	10393	501-94-0;	1576.7	179.1
	1818		Sugar, sugar substitute, starch	erythritol	GC/MS	20699	C00503	HMDB02994		1.85	1.03	1.56		1.5497e-05	7.2372e-06	0.5506	0.0262	0.0106	0.0037		0.9349	1.7264	0.9587	1.4579		100	100	100	100		Xenobiotics	Sugar, sugar substitute, starch		149-32-6;	1517.5	217
	1845.5		Bacterial	pyocyanin*	LC/MS pos	43725				1.09	1	1		0.0276	0.0035						0.8506	0.9248	0.8506	0.8506		0	100	0	0		Xenobiotics	Bacterial	6817	85-66-5;	2056.1	211.1
